# Supplementary material for: Neuronal ER-plasma membrane junctions couple excitation to Ca2+-activated PKA signaling
Source: Nat Commun. 2023 Aug 26;14:5231. doi: 10.1038/s41467-023-40930-6 (PMC10460453; doi:10.1038/s41467-023-40930-6)
Supplement: Supplementary file 4 — Source Data [file 41467_2023_40930_MOESM4_ESM.xlsx]

## Sheet: Fig. 1e
All SPHKAP cluster sizes																							Mean SPHKAP cluster sizes
Group:	WT									Kv2.1 KO					Kv2.2 KO				Kv2 DKO				Group:	WT	Kv2.1 KO	Kv2.2 KO	Kv2 DKO
Mouse:	1	2	3	4	5	6	7	8		1	2	3	4		1	2	3		1	2	3			0.261274	0.156463	0.180718	0.0962235
	0.021	0.031	0.115	0.178	0.03	0.02	0.87	0.03		0.34	0.05	0.05	0.031		0.105	0.11	0.02		0.031	0.01	0.03			0.246424	0.130671	0.178532	0.0427098
	0.042	0.021	0.042	0.147	0.02	0.02	0.54	0.16		0.02	0.03	0.03	0.126		0.147	0.04	0.02		0.094	0.01	0.05			0.284025	0.0972277	0.140494	0.0866086
	0.126	0.168	0.178	0.021	0.02	0.02	0.15	0.05		0.03	0.04	0.03	0.063		0.021	0.02	0.02		0.073	0.042	0.02			0.349707	0.184931
	0.178	0.084	0.157	0.231	0.04	0.03	0.14	0.1		0.2	0.02	0.02	0.021		0.031	0.03	0.02		0.01	0.01	0.02			0.237388
	0.052	0.021	0.042	0.335	0.05	0.04	0.11	0.02		0.08	0.02	0.02	0.021		0.126	0.02	0.02		0.084	0.01	0.02			0.220537
	0.031	0.126	0.126	0.199	0.05	0.03	0.02	0.06		0.02	0.02	0.03	0.052		0.105	0.05	0.07		0.063	0.094	0.04			0.290184
	0.147	0.157	0.031	0.136	0.12	0.08	0.41	0.29		0.04	0.06	0.02	0.335		0.262	0.02	0.03		0.042	0.063	0.02			0.277661
	0.136	0.063	0.073	0.262	0.02	0.02	0.62	0.05		0.06	0.02	0.02	0.052		0.168	0.02	0.02		0.084	0.01	0.02
	0.084	0.021	0.157	0.839	0.03	0.03	0.08	0.13		0.02	0.02	0.07	0.021		0.084	0.03	0.04		0.063	0.094	0.04
	0.157	0.105	0.472	0.084	0.04	0.02	0.15	0.3		0.02	0.04	0.02	0.168		0.115	0.03	0.11		0.01	0.01	0.02
	0.115	0.199	0.283	0.021	0.05	0.04	0.42	0.2		0.06	0.03	0.02	0.052		0.105	0.09	0.03		0.01	0.01	0.04
	0.262	0.189	0.126	0.052	0.02	0.03	1.11	0.07		0.02	0.03	0.1	0.356		0.094	0.06	0.02		0.273	0.01	0.02
	0.388	0.126	0.052	0.031	0.08	0.02	0.32	0.06		0.06	0.02	0.02	0.178		0.105	0.02	0.02		0.063	0.01	0.02
	0.283	0.031	0.189	0.031	0.03	0.04	0.6	0.11		0.03	0.02	0.02	0.126		0.157	0.05	0.02		0.168	0.031	0.23
	0.293	0.199	0.262	0.031	0.29	0.02	0.58	0.15		0.03	0.03	0.02	0.094		0.021	0.11	0.03		0.031	0.042	0.03
	0.115	0.231	0.335	0.157	0.02	0.02	0.04	0.2		0.05	0.02	0.02	0.031		0.031	0.02	0.02		0.042	0.535	0.02
	0.073	0.031	0.073	0.86	0.23	0.08	0.12	0.04		0.13	0.02	0.02	0.052		0.283	0.12	0.05		0.147	0.01	0.02
	0.021	0.094	0.031	0.105	0.03	0.02	0.08	0.02		0.25	0.05	0.02	0.168		0.22	0.02	0.02		0.063	0.01	0.16
	0.021	0.115	0.335	0.063	0.28	0.02	0.02	0.02		0.02	0.02	0.04	0.031		0.304	0.05	0.02		0.031	0.01	0.07
	0.21	0.042	0.199	2.054	0.03	0.03	0.3	0.05		0.14	0.07	0.06	0.031		0.021	0.04	0.03		0.063	0.01	0.03
	0.063	0.021	0.105	0.031	0.04	0.02	0.02	0.04		0.02	0.03	0.02	0.063		0.084	0.02	0.02		0.115	0.042	0.02
	0.021	0.021	0.073	0.136	0.09	0.02	0.04	0.11		0.02	0.08	0.02	0.346		0.063	0.03	0.03		0.042	0.063	0.05
	0.084	0.042	0.052	0.168	0.09	0.04	0.82	0.22		0.05	0.02	0.02	0.021		0.587	0.05	0.07		0.241	0.021	0.03
	0.514	0.105	0.094	0.556	0.1	0.05	0.14	0.17		0.03	0.06	0.03	0.052		0.818	0.04	0.03		0.031	0.052	0.03
	0.199	0.283	0.021	0.084	0.03	0.02	0.24	0.2		0.07	0.05	0.02	0.168		0.304	0.03	0.02		0.073	0.01	0.02
	0.346	0.021	0.22	0.503	0.15	0.06	0.09	0.12		0.04	0.06	0.02	0.126		0.419	0.07	0.06		0.031	0.084	0.02
	0.063	0.231	0.084	0.094	0.08	0.04	0.26	0.17		0.02	0.08	0.08	0.021		0.136	0.02	0.02		0.241	0.01	0.03
	0.031	0.115	0.325	0.042	0.02	0.41	0.72	0.33		0.04	0.02	0.02	0.22		0.126	0.03	0.02		0.126	0.01	0.05
	0.482	0.031	0.021	0.031	0.02	0.02	0.06	0.17		0.09	0.02	0.04	0.052		1.08	0.02	0.03		0.031	0.01	0.1
	0.66	1.017	0.409	0.073	0.37	0.02	0.04	0.29		0.24	0.02	0.02	0.241		0.335	0.05	0.02		0.073	0.031	0.11
	0.021	0.178	0.031	0.147	0.05	0.02	0.45	1.08		0.04	0.03	0.02	0.147		0.178	0.02	0.04		0.042	0.01	0.02
	0.031	0.147	0.094	0.084	0.23	0.13	0.08	0.06		0.04	0.02	0.04	0.031		0.231	0.02	0.02		0.231	0.063	0.02
	0.147	0.367	0.356	0.22	0.12	0.03	0.06	0.12		0.02	0.07	0.02	0.021		0.105	0.02	0.02		0.105	0.115	0.02
	0.052	0.063	0.094	0.021	0.09	0.02	0.03	0.77		0.12	0.03	0.02	0.262		0.073	0.02	0.02		0.273	0.115	0.04
	0.398	0.157	0.178	0.136	0.07	0.03	0.53	0.1		0.12	0.04	0.06	0.147		0.262	0.02	0.11		0.073	0.356	0.02
	0.084	0.115	0.325	0.22	0.02	0.02	1.13	0.26		0.05	0.02	0.27	0.021		0.514	0.05	0.03		0.021	0.01	0.02
	0.21	0.556	0.021	0.933	0.26	0.05	0.31	0.04		0.02	0.08	0.02	0.314		0.021	0.02	0.02		0.262	0.063	0.02
	0.021	0.241	0.21	0.199	0.08	0.02	0.62	0.07		0.04	0.03	0.02	0.084		0.042	0.02	0.03		0.105	0.01	0.02
	0.126	0.073	0.21	0.702	0.05	0.28	0.5	0.2		0.03	0.02	0.04	0.367		0.273	0.03	0.03		0.084	0.01	0.03
	0.042	0.335	0.084	0.293	0.07	0.11	0.08	0.17		0.03	0.03	0.04	0.157		0.178	0.02	0.02		0.042	0.01	0.02
	0.052	0.021	0.031	0.304	2.37	0.05	0.69	0.06		0.02	0.05	0.02	0.314		0.304	0.02	0.02		0.105	0.01	0.07
	0.105	0.199	0.052	0.115	0.18	0.51	0.02	0.06		0.04	0.02	0.02	0.021		0.231	0.05	0.06		0.01	0.01	0.03
	0.105	0.21	0.042	0.021	0.04	0.26	0.45	0.02		0.02	0.08	0.02	0.199		1.478	0.02	0.06		0.01	0.01	0.02
	0.262	0.535	0.325	0.105	0.03	0.02	0.07	0.1		0.02	0.02	0.02	0.252		0.199	0.04	0.04		0.021	0.031	0.07
	0.157	0.566	0.021	0.021	0.4	0.02	0.02	0.15		0.03	0.04	0.02	0.031		0.849	0.05	0.04		0.493	0.01	0.02
	0.388	0.094	0.094	1.363	0.03	0.04	0.21	0.23		0.02	0.02	0.02	0.021		0.293	0.03	0.04		0.021	0.01	0.02
	0.335	0.031	0.157	0.052	0.1	0.02	0.91	0.1		0.09	0.09	0.02	0.021		0.178	0.03	0.35		0.293	0.01	0.02
	0.094	0.063	0.073	0.629	0.02	0.08	0.02	0.4		0.05	0.02	0.02	0.147		0.545	0.02	0.04		0.126	0.01	0.02
	0.136	0.21	0.189	0.44	0.12	0.03	0.73	0.22		0.33	0.02	0.04	0.136		0.052	0.02	0.03		0.031	0.01	0.02
	0.535	0.021	0.063	0.136	0.03	0.09	0.08	0.02		0.04	0.03	0.03	0.094		0.273	0.04	0.04		0.063	0.01	0.02
	0.073	0.451	0.21	0.052	0.12	0.02	1.95	0.72		0.05	0.02	0.02	0.189		0.052	0.04	0.06		0.147	0.084	0.02
	0.398	0.021	0.22	0.273	0.3	0.03	0.29	0.11		2.25	0.02	0.02	0.031		0.052	0.02	0.05		0.084	0.01	0.02
	0.231	0.21	0.147	0.042	0.27	0.25	0.03	0.06		0.04	0.04	0.02	0.042		0.293	0.05	0.02		0.063	0.01	0.02
	0.021	0.22	0.021	1.792	0.04	0.08	0.25	0.2		0.02	0.02	0.02	0.105		0.105	0.03	0.02		0.01	0.01	0.02
	0.514	0.356	0.524	0.094	0.04	0.03	0.09	0.14		0.74	0.02	0.05	0.031		0.189	0.02	0.03		0.304	0.021	0.03
	0.713	0.535	0.126	0.199	0.02	0.06	0.03	0.75		0.05	0.07	0.02	0.126		0.273	0.02	0.02		0.01	0.01	0.03
	0.031	0.021	0.189	0.052	0.08	0.69	0.47	0.8		0.03	0.1	0.04	0.021		0.273	0.03	0.1		0.063	0.01	0.25
	0.325	0.073	0.147	0.063	0.05	0.03	0.05	0.2		0.08	0.05	0.02	0.021		0.252	0.17	0.02		0.01	0.021	0.02
	0.231	0.199	0.021	0.335	0.03	0.08	0.07	0.38		0.35	0.04	0.05	0.283		0.084	0.02	0.02		0.115	0.01	0.02
	0.493	0.021	0.66	0.618	0.29	0.88	0.05	0.17		0.03	0.33	0.02	0.367		0.021	0.04	0.07		0.01	0.01	0.02
	0.241	0.44	0.241	0.367	0.08	0.02	0.1	0.05		0.28	0.02	0.02	0.66		0.021	0.03	0.02		0.01	0.157	0.03
	0.073	0.021	0.21	0.052	0.38	0.04	0.05	0.03		0.08	0.02	0.02	0.577		0.031	0.03	0.02		0.241	0.094	0.03
	0.063	0.042	0.765	0.273	0.02	0.04	0.18	0.75		0.06	0.02	0.02	0.021		0.419	0.1	0.02		0.052	0.01	0.04
	0.031	0.545	0.304	0.031	0.07	0.36	0.12	0.05		0.03	0.03	0.05	0.042		0.031	0.18	0.04		0.01	0.021	0.04
	0.031	0.43	0.031	0.314	0.05	0.17	1.48	0.07		0.03	0.02	0.23	0.052		0.482	0.04	0.03		0.021	0.021	0.14
	0.021	0.084	0.189	0.293	0.82	0.04	0.42	0.03		0.02	0.04	0.04	0.126		0.283	0.02	0.03		0.084	0.01	0.06
	0.115	0.052	0.084	0.168	0.07	0.34	0.07	0.16		0.04	1.03	0.11	0.031		0.073	0.03	0.17		0.084	0.021	0.02
	0.419	0.021	0.22	0.178	0.11	0.26	0.03	0.03		0.02	0.02	0.02	0.136		0.398	0.08	0.05		0.084	0.01	0.04
	0.178	0.021	0.094	0.535	0.04	0.14	0.22	0.08		0.68	0.06	0.02	0.021		0.22	0.02	0.03		0.021	0.021	0.04
	0.22	0.335	0.147	0.231	0.69	0.04	0.37	0.36		0.02	0.16	0.04	0.126		0.147	0.02	0.02		0.031	0.021	0.03
	0.377	0.136	0.346	0.021	0.02	0.27	0.84	0.04		0.32	0.02	0.03	0.178		0.105	0.02	0.02		0.189	0.01	0.02
	0.031	0.021	0.052	0.021	0.18	0.02	0.65	0.06		0.05	0.05	0.09	0.105		0.042	0.03	0.03		0.094	0.01	0.02
	0.136	0.063	0.231	0.356	0.59	0.03	0.06	0.09		0.03	0.02	0.03	0.021		0.094	0.04	0.03		0.094	0.021	0.02
	0.587	0.105	0.115	0.43	1.03	0.76	0.03	0.2		0.02	0.02	0.02	0.042		0.115	0.05	0.06		0.063	0.01	0.02
	0.252	0.105	1.289	0.839	0.03	0.02	0.03	0.13		0.25	0.02	0.03	0.021		0.304	0.04	0.02		0.147	0.021	0.05
	0.367	0.325	0.094	0.084	0.31	0.02	0.21	0.19		0.02	0.08	0.02	0.042		0.084	0.02	0.02		0.168	0.01	0.05
	0.367	0.252	0.451	0.073	0.03	0.19	0.61	0.1		0.02	0.06	0.02	0.021		0.031	0.02	0.03		0.084	0.01	0.02
	0.293	0.388	0.314	1.373	0.11	0.03	0.05	0.72		0.08	0.05	0.02	0.115		0.367	0.02	0.02		0.084	0.01	0.03
	0.409	0.052	0.461	0.293	0.95	0.02	0.28	0.82		0.08	0.13	0.05	0.199		0.031	0.02	0.03		0.084	0.01	0.02
	0.021	0.021	0.021	0.283	0.2	0.12	0.98	0.66		0.1	0.02	0.11	0.021		0.514	0.28	0.04		0.084	0.021	0.02
	0.063	0.126	0.335	0.597	0.13	0.02	0.09	0.09		0.04	0.37	0.03	0.115		0.021	0.03	0.1		0.073	0.178	0.05
	0.052	0.178	0.262	0.503	0.04	0.16	0.04	0.27		0.05	0.05	0.02	0.231		0.084	0.07	0.03		0.042	0.01	0.09
	0.524	0.021	0.126	0.073	0.78	0.64	0.07	0.06		0.48	0.04	0.02	0.073		0.136	0.07	0.72		0.01	0.01	0.07
	0.178	0.241	0.587	0.115	0.76	0.04	0.21	0.02		0.03	0.06	0.1	0.105		0.597	0.24	0.02		0.01	0.01	0.02
	0.052	0.042	0.157	0.66	0.02	0.02	0.2	0.42		0.02	0.02	0.05	0.273		0.157	0.04	0.02		0.639	0.021	0.18
	0.262	0.073	0.126	0.849	0.07	0.35	0.19	0.4		0.09	0.07	0.04	0.178		0.073	0.03	0.02			0.01	0.05
	0.031	0.042	0.094	0.147	0.15	0.2	0.02	0.02		0.04	0.04	0.33	0.052		0.21	0.06	0.03			0.01	0.02
	0.293	0.273	0.147	1.625	0.05	0.03	1.64	0.03		0.41	0.29	0.05	0.021		0.231	0.4	0.14			0.01	0.03
	0.639	0.199	0.052	0.094	0.07	0.33	0.98	1.13		0.02	0.03	0.05	0.147		0.157	0.02	0.93			0.031	0.1
	0.996	0.021	0.472	0.031	0.03	0.12	0.2	0.89		0.02	0.02	0.02	0.021		0.818	0.1	0.02			0.01	0.02
	0.692	0.021	0.723	0.797	0.06	0.04	0.63	0.17		0.7	0.16	0.08	0.021		0.105	0.02	0.02			0.01	0.03
	0.126	0.136	0.168	0.073	0.21	0.02	0.02	0.03		0.03	0.02	0.07	0.021		0.21	0.45	0.04			0.021	0.17
	0.514	0.052	0.21	0.157	0.11	0.04	0.26	0.02		0.42	0.04	0.02	0.021		0.839	0.04	0.02			0.01	0.02
	0.136	0.493	0.304	0.398	0.07	0.02	0.07	0.31		0.02	0.1	0.02	0.031		0.388	0.05	0.23			0.01	0.02
	0.042	0.021	0.042	0.828	0.03	0.15	0.26	0.06		0.02	0.02	0.02	0.084		0.493	0.02	0.09			0.335	0.02
	0.073	0.021	0.273	0.231	0.31	0.78	0.39	0.03		0.07	0.38	0.02	0.021		0.377	0.02	0.02			0.042	0.02
	0.262	0.157	1.184	0.503	1.03	0.06	0.45	0.43		0.09	0.11	0.02	0.136		0.723	0.33	0.02			0.031	0.05
	0.042	0.021	0.252	0.105	0.38	0.14	0.02	0.09		0.03	0.84	0.17	0.021		0.472	0.03	0.05			0.01	0.02
	0.073	0.031	0.084	1.08	0.04	0.02	0.36	1.41		0.03	0.02	0.06	0.157		0.21	0.17	0.02			0.021	0.02
	0.168	0.22	0.042	0.723	0.04	0.18	0.26	0.02		0.02	0.04	0.45	0.021		0.765	0.05	0.02			0.01	0.02
	1.373	0.43	0.115	0.157	1.14	0.28	0.27	0.11		0.03	0.15	0.27	0.021		0.094	0.05	0.02			0.168	0.02
	0.136	0.335	0.042	0.021	0.07	0.11	0.25	0.15		0.03	0.45	0.84	0.105		0.126	0.1	0.04			0.01	0.02
	0.367	0.031	0.126	0.021	0.04	0.68	0.03	0.1		0.11	0.07	0.48	0.073		0.052	0.12	0.02			0.178	0.02
	0.052	0.482	0.231	0.954	0.89	0.16	0.02	0.23		0.35	0.15	0.02	0.042		0.157	0.02	0.02			0.021	0.02
	0.273	0.021	0.147	0.126	0.42	0.5	0.02	0.39		0.02	0.04	0.1	0.031		0.346	0.19	0.02			0.451	0.02
	0.346	0.21	0.252	0.304	0.38	0.2	0.05	0.16		0.11	0.08	0.03	0.231		0.283	0.29	0.02			0.01	0.03
	0.692	0.178	0.314	0.409	0.04	0.04	1.02	0.27		0.07	0.04	0.04	0.031		0.084	0.04	0.02			0.021	0.02
	0.063	0.126	0.073	0.063	0.04	0.03	0.23	0.46		0.02	0.13	0.02	0.042		0.157	0.55	0.02			0.021	0.02
	0.231	0.597	0.231	0.891	0.28	0.02	0.05	0.22		1.46	0.38	0.03	0.021		0.482	0.12	0.17			0.073	0.02
	0.377	0.052	0.094	0.262	0.3	0.13	0.06	0.02		0.31	0.04	0.03	1.635		0.545	0.05	0.02			0.042	0.02
	0.136	0.566	0.367	0.346	0.03	0.02	0.02	1.5		0.05	0.02	0.02	0.052		0.304	0.03	0.09			0.147	0.05
	0.293	0.084	0.241	2.18	0.36	0.02	0.12	0.25		0.06	0.04	0.04	0.021		0.231	0.03	0.02			0.115	0.04
	0.451	0.063	0.063	0.168	0.11	0.19	0.09	0.13		0.19	0.02	0.03	0.021		0.021	0.55	0.03			0.168	0.02
	1.688	0.052	0.44	0.461	0.41	0.02	0.06	0.37		0.06	0.02	0.02	0.021		1.237	0.02	0.02			0.052	0.2
	0.115	0.388	0.273	0.241	0.1	0.08	0.02	0.36		0.77	0.02	0.02	0.052		0.608	0.25	0.02			0.01	0.08
	1.31	0.021	0.241	0.262	0.23	0.12	0.31	0.07		0.02	0.08	0.04	0.031		0.042	0.02	0.04			0.01	0.03
	0.178	0.398	0.021	0.472	0.03	0.02	0.56	1.02		0.02	0.34	0.02	0.021		0.063	0.41	0.03			0.01	0.02
	1.163	0.21	0.063	0.073	0.56	1	0.02	0.26		0.03	0.02	0.03	0.231		0.126	0.13	0.02			0.01	0.04
	0.063	0.021	0.723	0.734	0.14	0.72	0.26	0.04		0.02	0.02	0.02	0.136		0.828	0.09	0.02			0.021	0.02
	0.105	0.912	0.178	2.39	0.07	0.02	0.79	0.02		0.05	0.98	0.06	0.021		0.126	0.07	0.02			0.01	0.1
	1.562	0.021	1.279	0.367	0.7	0.06	0.5	0.2		0.05	0.04	0.16	0.377		0.304	0.02	0.04			0.01	0.02
	0.262	0.021	0.524	0.65	0.02	0.18	0.05	0.06		0.16	0.04	0.02	0.178		0.356	0.06	0.12			0.01	0.08
	0.566	0.43	0.304	0.335	0.16	0.08	0.05	0.2		0.06	0.08	0.03	0.293		0.063	0.1	0.02			0.01	0.03
	0.189	0.524	0.304	0.021	0.2	0.02	0.11	0.18		0.02	0.04	0.02	1.593		0.335	0.04	0.03			0.01	0.03
	0.126	0.88	0.168	0.084	0.02	0.87	1.77	0.15		0.02	0.11	0.03	0.021		0.105	0.07	0.03			0.042	0.02
	0.409	0.021	0.042	0.021	0.18	0.11	1.07	1.28		0.64	0.43	0.02	0.168		0.828	0.03	0.02			0.01	0.02
	1.006	0.524	0.556	0.147	0.14	0.06	0.62	0.11		0.04	0.08	0.02	0.021		0.084	0.04	0.02			0.052	0.02
	0.922	0.597	0.042	0.052	0.02	0.32	0.15	0.14		0.02	0.02	0.02	0.021		0.084	0.05	0.03			0.031	0.03
	0.021	0.713	0.472	0.031	1.33	0.32	0.06	0.09		0.46	0.02	0.05	0.577		0.126	0.09	0.02			0.01	0.03
	0.22	0.021	0.136	0.021	0.04	0.02	0.07	0.05		0.5	0.44	0.03	0.021		0.178	0.07	0.02			0.01	0.02
	0.021	0.514	0.231	0.157	0.05	0.58	0.24	0.1		0.03	0.15	0.02	1.782		0.472	0.03	0.03			0.01	0.11
	0.398	0.43	0.335	0.105	1.38	0.03	0.97	0.48		0.2	0.02	0.02	0.084		0.136	0.03	0.02			0.021	0.13
	0.241	0.44	0.346	0.482	0.03	0.36	1.84	0.11		0.51	0.07	0.04	0.021		0.283	0.04	0.02			0.01	0.02
	0.021	0.314	0.377	0.031	0.39	0.02	0.09	0.52		0.06	0.03	0.02	0.084		0.587	0.02	0.02			0.136	0.21
	0.052	0.43	0.178	0.451	0.06	0.2	0.15	0.04		0.02	0.05	0.03	0.021		0.388	0.02	0.03			0.01	0.05
	0.293	0.042	0.304	0.031	0.07	0.08	0.07	0.05		0.02	0.02	0.02	0.021		0.514	0.11	0.02			0.063	0.04
	0.136	0.44	0.22	0.073	0.47	0.24	0.21	0.15		0.12	0.03	0.02	0.094		0.063	0.58	0.03			0.052	0.04
	0.514	1.467	0.21	0.189	0.03	0.44	0.29	0.32		0.02	0.04	0.02	0.021		0.094	0.02	0.02			0.105	0.02
	0.786	0.073	0.136	0.021	0.04	0.32	0.38	0.46		0.02	0.27	0.04	0.021		0.178	0.03	0.02			0.042	0.02
	0.21	0.21	0.157	0.482	0.02	0.03	0.02	0.05		0.02	0.07	0.02	0.398		0.147	0.02	0.03			0.01	0.02
	0.021	0.199	0.325	0.419	0.1	0.17	0.76	0.02		0.05	0.03	0.02	0.021		0.042	0.02	0.45			0.01	0.02
	0.608	0.451	0.377	0.126	0.03	0.15	0.02	0.03		0.81	0.02	0.02	0.199		0.44	1.02	0.04			0.01	0.02
	0.419	0.031	0.231	0.356	0.72	0.26	0.26	0.05		0.11	0.15	0.02	0.073		0.063	0.29	0.03			0.01	0.02
	0.063	0.293	0.304	1.467	0.37	0.43	0.09	1.6		0.02	0.02	0.02	0.231		0.273	0.4	0.02			0.01	0.02
	0.157	1.541	0.346	0.157	0.03	0.08	1.06	0.37		0.07	0.02	0.03	0.503		0.325	0.03	0.03			0.021	0.09
	0.063	0.136	0.828	0.503	0.14	0.39	0.13	0.16		0.05	0.21	0.08	1.53		0.115	0.12	0.03			0.01	0.03
	0.021	0.063	0.063	1.069	0.14	0.09	0.63	0.59		0.43	0.03	0.03	0.021		0.073	0.04	0.03			0.031	0.02
	0.178	0.556	0.22	0.262	0.51	0.02	0.05	0.13		0.03	0.08	0.04	0.021		0.084	0.02	0.02			0.042	0.03
	0.409	0.587	0.063	0.493	1.27	0.03	0.22	0.38		1.58	0.14	0.08	0.367		0.105	0.13	0.03			0.01	0.04
	0.084	0.105	0.115	0.115	0.02	0.03	0.15	0.56		0.02	0.03	0.11	0.021		0.094	0.06	0.02			0.063	0.07
	0.713	1.247	0.335	0.178	0.02	0.85	0.02	0.2		0.02	0.07	0.07	0.293		0.136	0.18	0.02			0.01	0.03
	1.174	0.031	0.535	0.168	0.55	0.31	0.04	0.07		0.44	0.24	0.02	0.042		0.021	0.27	0.33			0.052	0.02
	0.021	0.629	2.516	0.052	0.05	0.75	0.09	0.65		0.02	0.07	0.02	0.231		0.105	0.06	0.16			0.01	0.02
	0.031	0.262	0.325	0.126	0.14	0.12	0.02	0.02		0.02	0.05	0.06	0.105		0.398	0.2	0.03			0.01	0.03
	0.21	0.052	0.252	0.042	0.06	0.48	0.06	0.36		0.04	0.06	0.05	0.084		0.629	0.02	0.02			0.063	0.02
	0.073	0.073	0.105	0.021	0.34	0.02	0.75	0.17		0.09	0.64	0.02	0.021		0.052	0.05	0.08			0.084	0.03
	0.147	0.199	0.063	0.073	0.12	1.15	0.51	0.16		0.04	0.02	0.08	0.157		0.22	0.02	0.02			0.021	0.04
	0.723	0.021	0.252	1.048	0.02	0.02	0.25	0.23		0.02	0.17	0.03	0.262		0.304	0.06	0.05			0.21	0.02
	0.126	0.241	0.388	0.094	0.03	0.09	0.03	0.05		0.02	0.08	0.02	0.325		0.713	0.02	0.02			0.031	0.06
	0.461	0.377	0.325	0.912	0.02	0.03	0.03	0.31		0.02	0.14	0.02	0.178		0.021	0.57	0.28			0.031	0.02
	0.346	0.22	0.346	0.545	0.11	0.03	0.03	0.1		0.02	0.08	0.02	0.105		0.136	1.33	0.13			0.01	0.05
	0.052	0.545	0.199	2.62	0.02	0.05	0.26	0.23		0.02	0.05	0.07	0.084		0.031	0.27	0.08			0.084	0.02
	0.367	0.021	0.44	0.147	0.29	0.24	0.44	0.06		0.02	0.06	0.02	0.021		0.681	0.1	0.14			0.01	0.02
	0.105	0.021	0.409	0.943	0.11	0.19	0.23	0.11		0.03	0.09	0.02	0.031		0.073	0.04	0.02			0.021	0.02
	0.503	0.556	0.356	1.08	0.24	0.4	0.26	0.03		0.35	0.1	0.02	0.178		0.314	0.02	0.06			0.01	0.02
	0.293	0.755	0.136	0.566	0.33	0.12	0.12	1.42		0.12	3.53	0.19	0.189		0.021	0.02	0.04			0.031	0.02
	0.262	1.614	0.031	0.22	0.87	0.07	0.02	0.09		0.72	0.15	0.24	0.021		0.231	0.06	0.05			0.031	0.02
	0.325	0.021	0.031	0.031	0.47	2.41	0.03	0.19		0.11	0.12	0.16	0.147		0.524	0.11	0.04			0.136	0.02
	0.985	0.419	0.105	0.084	0.08	0.88	0.02	0.4		0.04	0.1	0.02	0.052		0.021	0.04	0.03			0.01	0.02
	0.126	0.063	0.597	0.178	0.02	0.02	0.28	0.09		0.06	0.04	0.02	0.021		0.556	0.02	0.13			0.01	0.03
	0.65	0.744	0.031	0.377	0.1	0.02	0.03	1.51		0.04	1.13	0.11	0.031		0.283	0.02	0.03			0.073	0.02
	0.535	0.084	0.262	0.063	1.79	0.03	0.08	0.21		0.04	0.02	0.02	0.713		0.031	0.04	0.05			0.01	0.02
	0.073	0.094	0.43	0.042	0.09	0.35	1.29	0.17		0.88	0.31	0.04	0.031		0.22	0.19	0.02			0.094	0.02
	0.65	0.535	0.157	0.073	0.16	0.02	0.03	0.02		1.02	0.07	0.02	0.031		0.021	0.02	0.03			0.01	0.03
	1.509	0.461	0.105	0.021	0.05	0.03	1.54	0.24		0.03	0.02	0.02	0.021		0.147	0.09	0.04			0.01	0.09
	0.094	0.042	0.252	0.031	0.06	0.52	0.03	0.05		0.04	0.25	0.03	0.545		0.409	0.18	0.02			0.073	0.2
	0.021	0.419	0.147	0.031	0.15	0.13	0.05	0.15		0.42	0.02	0.04	0.052		0.44	0.03	0.03			0.021	0.02
	0.189	0.21	0.052	0.262	0.54	0.06	0.17	0.31		0.04	0.04	0.03	0.021		0.398	0.7	0.02			0.01	0.02
	0.084	0.765	0.283	0.021	0.03	0.02	0.55	0.02		0.04	0.02	0.03	0.021		0.105	0.55	0.05			0.01	0.02
	0.052	0.031	1.048	0.042	0.69	0.13	0.21	0.06		0.02	0.06	0.05	0.031		0.063	0.02	0.02			0.084	0.03
	0.021	0.199	0.44	0.367	0.07	0.43	0.09	0.1		0.02	0.02	0.02	0.052		0.042	0.21	0.16			0.021	0.02
	0.052	0.398	0.21	0.503	0.06	0.22	0.65	0.09		0.02	0.03	0.13	1.247		1.488	1.32	0.02			0.031	0.02
	0.377	0.042	0.189	0.021	0.3	0.05	0.02	0.05		0.07	0.02	0.02	0.147		0.388	0.2	0.04			0.073	0.02
	0.325	0.042	0.042	0.524	0.91	0.09	0.28	0.19		0.05	0.02	0.02	0.43		0.157	0.05	0.09			0.031	0.02
	0.073	0.22	0.807	0.241	0.51	0.2	0.47	0.13		0.03	0.04	0.02	0.031		0.178	0.02	0.16			0.01	0.03
	0.147	0.273	0.147	0.084	1.32	0.02	0.36	0.1		0.03	0.03	0.03	0.031		0.136	0.03	0.03			0.335	0.02
	0.031	0.189	0.985	0.178	0.51	0.03	0.36	0.29		0.02	0.02	0.02	0.231		0.136	0.03	0.02			0.031	0.02
	0.136	0.178	0.021	2.316	0.48	0.05	0.04	0.38		0.06	0.27	0.04	0.021		0.304	0.04	0.02			0.021	0.02
	0.021	0.084	0.21	0.419	1.14	0.11	0.04	0.08		0.05	0.18	0.03	0.031		0.325	0.04	0.06			0.01	0.03
	0.147	0.094	0.115	0.503	0.55	0.83	0.34	0.07		0.03	0.08	0.03	0.021		0.325	0.48	0.03			0.052	0.06
	0.493	0.021	0.178	0.063	0.42	0.02	0.33	0.29		0.16	0.49	0.02	0.021		0.115	0.11	0.02			0.094	0.02
	0.031	0.451	0.105	0.231	0.42	0.12	0.26	0.49		0.04	0.04	0.03	0.021		0.398	0.02	0.02			0.01	0.02
	0.136	0.021	0.105	0.786	0.03	0.02	0.03	0.02		0.05	0.15	0.24	0.031		0.021	0.13	0.04			0.073	0.19
	0.021	0.021	0.031	0.052	0.15	0.05	1.24	0.06		0.04	0.02	0.02	0.021		0.618	0.02	0.03				0.02
	0.409	0.021	0.545	0.891	0.64	0.03	0.18	0.51		0.52	0.02	0.05	0.021		0.901	0.23	0.02				0.04
	0.409	0.241	0.335	1.038	0.02	0.2	0.02	0.04		0.08	0.03	0.02	0.021		0.052	0.36	0.12				0.04
	0.042	1.237	0.157	0.734	0.26	0.04	0.4	0.41		0.03	0.02	0.02	0.021		0.608	0.02	0.02				0.02
	0.398	0.608	0.367	0.744	0.02	0.51	0.02	0.11		0.06	0.44	0.02	0.031		0.639	0.02	0.02				0.02
	0.252	0.199	1.027	0.241	0.73	0.5	0.15	0.06		0.14	0.02	0.28	0.189		0.356	0.23	0.02				0.02
	1.667	0.178	0.147	0.388	0.18	0.46	0.03	0.18		0.39	0.02	0.08	0.031		0.356	0.02	0.02				0.02
	0.042	0.021	0.964	0.335	0.58	0.02	0.56	0.02		0.02	0.02	0.02	1.415		0.126	0.09	0.03				0.07
	0.105	0.566	0.21	0.073	0.06	0.03	0.07	0.04		0.11	0.02	0.02	1.226		0.21	0.1	0.33				0.02
	0.189	0.021	0.084	0.713	0.07	0.03	0.03	0.54		0.07	0.02	0.02	0.021		0.021	0.14	0.02				0.02
	1.027	0.451	0.021	0.325	0.05	0.04	0.02	0.42		0.02	0.07	0.02	0.147		0.44	0.02	0.03				0.03
	0.042	0.021	0.44	0.189	0.02	0.23	1.36	0.12		0.63	0.06	0.02	0.021		0.073	0.55	0.14				0.02
	0.021	0.618	0.566	1.541	0.04	0.02	0.04	0.08		0.02	0.08	0.06	0.241		0.168	0.02	0.03				0.02
	0.031	0.608	1.436	0.377	0.2	0.11	0.03	0.78		0.07	0.05	0.02	0.021		0.723	0.02	0.03				0.03
	0.063	0.388	1.813	0.105	0.22	0.48	0.03	0.04		0.03	0.18	0.02	0.398		0.126	0.05	0.03				0.06
	0.356	0.031	0.178	0.608	0.1	0.04	0.45	0.05		0.03	0.08	0.07	0.021		0.031	0.54	0.43				0.02
	0.031	0.87	0.325	0.524	0.03	0.05	0.33	0.71		0.74	0.14	0.03	0.021		0.262	0.73	0.52				0.12
	0.377	0.283	0.168	0.388	0.25	0.09	0.22	0.09		0.21	0.02	0.03	0.021		0.262	0.27	0.03				0.03
	0.367	0.22	0.367	0.031	0.05	0.02	0.3	0.31		0.46	0.06	0.1	0.178		0.367	0.08	0.03				0.02
	0.503	0.199	0.44	0.021	0.59	0.06	0.96	0.05		0.05	0.29	0.02	0.807		0.388	0.02	0.02				0.02
	0.115	0.126	0.524	0.031	0.06	0.05	0.07	0.3		0.04	0.03	0.02	0.021		0.849	0.07	0.02				0.02
	0.409	0.472	0.021	0.178	0.02	0.74	0.09	0.1		0.03	0.4	0.04	0.461		0.126	0.06	0.02				0.02
	0.021	0.115	0.084	0.556	0.02	0.07	0.13	0.42		0.18	0.04	0.03	0.021		0.021	0.04	0.4				0.02
	0.639	0.126	0.136	0.052	0.02	0.04	0.14	0.04		0.05	0.24	0.5	0.461		0.755	0.09	0.02				0.24
	0.021	0.189	0.189	0.168	0.02	0.63	0.02	0.04		0.05	0.06	0.02	0.031		0.199	0.07	0.05				0.02
	0.398	0.136	0.021	1.08	0.03	1.68	1.21	0.79		0.02	0.03	0.02	0.021		0.052	0.03	0.02				0.03
	0.189	0.021	0.094	0.021	0.07	0.89	0.08	0.02		0.04	0.02	0.02	0.021		0.157	0.05	0.02				0.09
	0.514	0.031	0.042	2.652	0.03	0.04	0.21	0.18		0.27	1.8	0.03	0.021		0.031	1	0.03				0.03
	0.073	0.325	0.44	0.157	0.15	0.02	0.2	0.21		0.02	0.33	0.03	0.356		0.136	0.03	0.06				0.02
	0.031	0.231	0.189	0.021	0.94	0.02	0.02	0.28		0.28	0.02	0.02	0.073		0.419	0.74	0.16				0.04
	0.577	0.157	0.419	0.398	0.02	0.03	0.02	0.05		0.04	0.11	0.02	0.052		0.021	0.08	0.02				0.05
	0.084	0.021	0.346	0.451	0.13	0.09	0.2	0.18		0.51	0.02	0.05	1.3		0.273	0.14	0.02				0.02
	0.189	0.031	0.147	0.587	0.04	0.02	0.28	1.58		0.24	0.04	0.14	0.021		1.143	0.31	0.96				0.02
	0.493	1.163	0.22	0.954	0.19	0.2	1.15	0.37		0.02	0.06	0.04	0.021		0.293	0.14	0.02				0.02
	0.094	0.314	0.073	0.514	0.59	0.02	0.05	0.26		0.03	1.64	0.02	0.021		0.189	0.26	0.03				0.02
	0.535	0.115	1.163	0.472	0.34	0.03	0.28	0.04		0.02	0.02	0.03	0.021		0.262	0.02	0.02				0.02
	0.063	0.031	0.147	0.063	0.07	0.02	0.24	0.44		0.78	0.03	0.02	0.126		0.105	0.68	0.02				0.05
	0.021	0.021	0.535	0.304	0.65	0.03	0.04	0.03		0.15	0.13	0.15	1.625		0.472	0.17	0.02				0.04
	0.293	0.304	0.052	0.147	0.63	0.14	0.1	0.83		0.03	0.55	0.21	0.021		0.126	0.19	0.03				0.09
	1.237	0.136	0.021	0.262	0.02	1.07	0.03	0.06		0.03	0.05	0.02	0.021		0.094	0.04	0.3				0.02
	0.042	0.22	0.556	0.189	0.02	0.46	0.28	0.02		0.02	0.03	0.02	0.021		0.084	0.05	0.15				0.02
	0.021	0.325	0.314	0.21	0.02	0.12	0.21	0.35		0.05	0.54	0.03	0.021		0.063	0.02	0.02				0.04
	0.031	0.273	0.346	0.514	0.09	1.72	0.14	0.63		0.91	0.02	0.03	0.105		0.325	0.69	0.55				0.03
	0.042	0.231	0.786	1.53	0.23	0.51	0.02	0.08		0.11	0.39	0.02	0.031		0.503	0.02	0.02				0.03
	0.052	0.094	0.283	0.126	0.35	0.02	0.06	0.07		0.39	0.11	0.07	0.021		0.734	0.22	0.03				0.02
	0.052	0.461	0.115	0.451	0.04	0.02	0.63	1.14		0.15	0.02	0.05	1.247		0.293	0.02	0.06				0.02
	0.189	0.084	0.042	0.021	0.04	0.27	0.54	0.03		0.47	0.04	0.49	0.556		0.168	0.02	0.2				0.03
	0.063	0.021	0.073	0.115	0.02	0.48	0.02	0.25		0.06	0.04	0.07	1.247		0.597	0.53	0.03				0.03
	0.031	0.681	0.168	0.409	1.62	0.04	0.88	0.16		0.13	0.04	0.03	1.195		0.094	0.14	0.04				0.05
	0.063	0.377	0.073	0.021	0.36	0.07	0.53	0.03		0.13	0.06	0.33	0.021		0.388	0.04	0.05				0.03
	0.021	0.063	0.461	0.252	0.61	0.02	0.72	0.17		0.55	0.02	0.02	0.398		0.304	0.08	0.02				0.02
	0.052	0.157	0.147	0.776	0.98	0.46	0.02	0.08		0.18	0.28	0.6	0.199		0.126	0.08	0.04				0.03
	0.189	0.86	0.314	0.493	0.02	0.05	0.25	0.53		0.04	0.06	0.06	0.147		0.849	0.91	0.03				0.05
	0.241	0.031	0.933	0.273	1.38	0.03	1.73	0.05		0.91	0.16	0.02	0.052		0.891	0.04	0.04				0.03
	0.031	0.273	0.042	0.744	0.07	2.56	0.39	0.62		0.02	0.06	0.29	0.021		0.042	0.04	0.68				0.03
	0.147	0.178	0.147	0.545	0.53	0.27	0.06	0.59		0.11	0.02	0.05	0.021		0.702	0.02	0.02				0.03
	1.887	0.21	0.136	0.136	0.51	0.94	0.18	0.17		0.84	0.36	0.02	0.031		0.702	0.02	0.04				0.1
	0.021	0.231	0.105	0.44	0.04	0.06	0.04	1.44		0.04	1.01	0.02	0.262		0.084	0.02	0.36				0.02
	1.289	0.073	0.063	0.126	0.3	0.03	0.09	0.02		0.02	0.17	0.41	0.325		0.849	0.09	0.02				0.06
	0.021	0.419	0.115	0.398	1.04	0.09	0.23	0.19		0.21	0.02	0.04	0.807		0.126	0.03	0.02				0.04
	0.189	0.912	0.021	0.828	0.02	0.25	0.09	1.36		1.16	0.36	0.03	0.021		2.075	0.02	0.02				0.04
	0.597	0.073	0.073	0.503	0.12	0.03	0.32	0.24		0.02	1.21	0.04	0.189		0.063	0.29	0.03				0.02
	0.147	0.063	0.273	0.283	0.4	0.44	0.02	0.43		0.02	0.03	0.02	0.021		0.545	1.49	0.02				0.03
	0.063	0.891	0.021	0.084	0.32	0.49	0.08	0.55		0.02	0.32	0.02	0.042		0.849	0.06	0.05				0.03
	0.105	0.147	0.021	0.503	0.59	0.04	0.02	0.03		0.02	0.03	0.02	0.147		0.115	0.17	0.02				0.06
	0.021	0.252	0.105	0.377	0.9	0.04	0.02	0.4		0.02	0.02	0.04	0.031		0.084	0.03	0.03				0.02
	0.094	0.073	0.073	0.052	0.86	0.08	0.04	0.07		0.71	0.19	0.03	0.283		0.105	0.07	0.06				0.06
	0.021	0.042	0.335	0.325	0.4	0.29	0.13	0.76		0.02	0.02	0.22	0.031		0.954	0.04	0.09				0.04
	0.021	0.283	0.136	0.356	0.02	0.02	0.02	0.21		0.02	0.03	0.02	0.671		0.136	0.23	0.02				0.02
	0.356	0.115	0.451	0.262	0.08	0.2	0.24	0.12		0.03	0.09	0.03	0.063		0.021	0.14	0.02				0.02
	0.063	0.87	0.105	0.021	0.03	0.35	0.05	0.26		1	0.02	0.02	0.042		0.031	0.29	0.15				0.02
	0.241	0.021	0.031	0.482	0.76	0.62	0.06	0.12		0.02	0.02	0.02	0.031		0.042	0.02	0.02				0.06
	0.073	0.21	0.524	0.346	0.41	0.41	0.03	0.39		0.02	0.02	0.09	0.168		0.314	0.03	0.02				0.16
	0.126	1.08	0.084	0.126	0.15	0.03	0.77	0.02		0.03	0.6	0.2	0.021		0.021	0.75	0.05				0.02
	0.021	0.189	0.031	0.21	0.35	0.05	0.03	0.2		0.03	0.03	0.02	0.094		0.43	0.85	0.09				0.02
	0.052	0.21	0.021	0.021	0.59	0.49	0.04	0.09		0.05	0.04	0.03	0.021		0.262	0.25	0.03				0.02
	0.052	0.136	0.168	0.241	0.08	0.07	0.09	0.15		0.12	0.56	0.07	0.084		0.189	0.02	0.02				0.02
	0.136	0.021	0.681	0.168	0.02	0.56	0.05	0.2		0.02	0.03	0.03	0.031		0.021	0.09	0.02				0.02
	0.094	1.153	0.189	0.587	0.28	0.02	0.91	0.04		0.04	0.33	0.07	0.042		0.115	0.04	0.02				0.17
	0.052	0.021	0.566	0.273	0.08	0.05	0.68	1.13		0.36	0.02	0.02	0.021		0.136	0.06	0.02				0.09
	0.052	0.021	0.86	0.063	1.53	0.07	0.02	0.29		0.31	1.61	0.03	0.031		0.388	0.02	0.08				0.02
	0.293	0.451	0.136	0.409	0.54	0.14	0.02	1.11		0.02	0.08	0.02	0.021		0.136	0.03	0.09				0.02
	0.671	0.199	0.021	0.052	0.48	0.1	0.32	0.08		0.1	0.1	0.02	0.021		0.021	0.19	0.02				0.02
	0.241	0.147	0.367	0.189	0.04	0.07	0.96	1.26		0.06	0.03	0.03	0.031		0.356	0.02	0.04				0.02
	0.073	0.021	0.168	0.398	0.06	0.02	0.12	0.44		0.05	0.02	0.17	0.157		0.283	0.06	0.02				0.04
	0.084	0.22	0.252	0.021	0.02	0.45	0.02	0.13		0.22	0.02	0.02	0.021		0.587	0.66	0.03				0.37
	0.031	0.482	0.252	0.262	0.56	0.11	1.04	0.05		0.1	0.03	0.02	0.189		0.105	1.66	0.08				0.02
	0.063	0.031	0.314	0.031	0.04	0.2	0.24	0.06		0.19	0.06	0.03	0.031		1.027	0.6	0.02				0.02
	0.042	0.189	0.262	0.252	0.06	0.89	0.32	0.18		0.06	0.28	0.02	0.021		0.524	0.06	0.02				0.09
	0.021	0.692	0.052	0.451	0.49	0.46	0.09	0.49		0.78	0.03	0.1	0.031		0.325	0.06	0.7				0.02
	0.084	0.346	0.042	0.115	0.33	0.02	0.02	0.09		0.02	0.04	0.03	0.021		0.021	0.03	0.02				0.02
	0.042	0.147	1.038	1.027	0.44	0.34	1.48	0.11		0.02	0.02	0.15	0.168		0.377	0.74	0.09				0.02
	0.021	0.052	0.073	0.65	0.02	0.16	0.42	0.07		0.02	0.02	0.11	0.021		0.126	0.04	0.15				0.1
	0.398	0.556	0.021	0.136	1.73	0.02	0.22	0.06		0.04	0.03	0.03	0.975		0.094	0.05	0.03				0.04
	0.933	0.073	0.021	0.168	0.03	0.1	0.03	0.4		0.04	0.02	0.06	0.021		0.577	0.02	0.02				0.02
	0.252	0.042	0.105	0.147	1.27	0.02	0.1	0.09		0.12	0.24	0.05	0.22		0.042	0.02	0.02				0.02
	0.43	0.021	0.21	0.021	0.03	0.43	0.06	0.02		0.03	0.49	0.04	0.105		0.975	0.04	0.49				0.02
	0.063	0.545	0.293	0.042	0.18	0.02	0.05	0.15		0.25	0.04	0.05	0.231		0.042	0.05	0.95				0.02
	0.063	0.052	1.184	0.199	0.24	0.23	0.21	0.36		0.08	0.02	0.05	0.063		0.031	0.05	0.03				0.02
	0.461	0.021	0.493	0.042	0.02	0.09	0.03	0.13		0.03	0.02	0.04	0.021		0.21	0.02	0.03				0.02
	0.063	0.042	0.042	0.22	0.13	1.28	0.07	0.19		0.06	0.02	0.02	0.021		0.189	0.48	0.07				0.02
	0.031	0.797	0.22	0.147	0.06	0.38	0.05	0.03		0.02	0.03	0.02	0.021		0.283	0.06	0.02				0.18
	0.744	0.231	0.22	0.052	0.02	0.04	0.26	0.89		0.33	0.07	0.02	0.042		0.891	0.03	0.02				0.05
	0.147	0.367	0.786	0.136	0.05	0.17	0.11	0.15		0.02	0.03	0.02	0.031		0.094	0.02	0.02				0.02
	0.105	0.189	0.021	0.021	0.08	0.12	0.15	0.03		0.03	0.07	0.5	0.031		0.178	0.03	0.04				0.02
	0.524	0.031	0.126	0.65	0.03	0.24	0.03	0.2		0.03	0.1	0.04	0.042		0.126	0.5	0.02				0.08
	0.88	0.126	0.168	0.252	0.04	0.33	0.32	0.88		0.06	0.02	0.05	0.157		0.021	0.02	0.02				0.12
	0.021	0.042	0.157	1.331	0.04	0.07	0.19	0.27		0.15	0.02	0.03	0.031		0.094	0.03	0.08				0.02
	0.178	0.084	0.472	0.031	0.05	1.26	0.03	0.09		0.38	0.02	0.02	0.021		0.115	0.25	0.05				0.07
	0.199	0.335	0.042	0.409	0.21	0.04	1.07	0.04		0.03	0.53	0.02	0.031		0.388	0.45	0.05				0.02
	0.723	0.073	0.273	1.551	0.09	0.34	0.07	0.23		0.09	0.03	0.03	0.922		0.44	1.01	0.02				0.02
	0.681	0.199	0.398	0.147	0.02	0.02	0.06	0.02		0.1	0.17	0.02	0.283		0.084	0.02	0.29				0.05
	0.094	0.084	0.042	0.115	0.5	0.05	0.05	0.15		0.02	0.03	0.03	0.451		0.063	0.16	0.02				0.02
	0.042	0.052	0.105	0.493	0.02	0.87	0.96	0.53		0.05	0.63	0.02	0.031		0.105	0.04	0.02				0.02
	0.241	0.021	0.314	0.22	0.05	0.02	1.22	0.16		0.06	0.07	0.04	0.021		0.252	0.05	0.03				0.03
	0.178	0.377	0.231	1.457	0.03	0.05	0.04	0.27		0.03	0.03	0.02	2.432		0.273	0.02	0.04				0.02
	0.723	0.021	0.388	0.21	0.02	0.04	0.02	0.1		0.06	0.34	0.02	0.199		0.839	0.02	0.21				0.02
	0.021	1.006	0.21	0.922	0.13	0.04	0.04	0.1		0.26	0.09	0.09	0.021		0.419	0.23	0.03				0.03
	0.021	0.147	0.88	0.723	0.03	0.02	0.02	0.07		0.04	0.25	0.02	0.052		0.451	0.02	0.07				0.02
	1.111	0.849	0.073	0.335	0.02	0.02	0.07	0.22		0.02	0.03	0.03	0.723		0.283	0.11	0.03				0.06
	0.021	0.556	0.021	0.021	0.04	0.99	0.78	0.16		0.02	1.29	0.02	0.021		0.147	0.06	0.48				0.03
	0.042	0.031	0.126	0.231	0.08	0.08	0.02	0.02		0.03	0.64	0.02	2.233		0.943	0.05	0.02				0.02
	0.168	0.346	0.073	0.031	0.08	0.02	0.66	1.15		0.11	0.02	0.05	0.031		0.042	0.38	1.21				0.02
	0.063	0.021	1.268	1.52	0.03	0.05	0.26	1.2		0.02	0.02	0.21	0.765		0.073	0.1	0.03				0.07
	0.367	0.031	0.22	0.021	0.07	0.74	1.43	0.08		0.02	0.02	0.02	0.21		0.325	0.03	0.03				0.02
	0.126	0.031	0.105	0.178	0.21	0.1	0.17	0.57		0.06	0.05	0.51	0.052		1.006	0.02	0.02				0.03
	0.86	0.126	0.901	0.105	0.45	0.21	0.32	0.44		0.18	0.04	0.02	0.021		0.252	0.29	0.03				0.03
	0.042	0.063	0.052	0.409	0.16	0.03	0.02	0.18		0.16	0.04	0.02	0.021		0.43	0.05	0.03				0.06
	0.126	0.168	0.556	0.65	0.05	0.11	0.02	0.92		0.09	0.03	0.02	0.021		0.021	0.03	0.03				0.03
	0.21	0.231	0.388	0.031	0.02	0.02	0.38	0.47		0.02	0.53	0.3	1.216		0.409	0.05	0.02				0.06
	0.073	0.073	0.692	0.545	0.37	0.15	0.36	0.15		0.16	0.02	0.03	0.021		0.063	0.02	0.02				0.05
	0.346	0.021	0.136	0.073	0.45	0.06	0.08	0.3		0.08	1.39	0.03	0.021		0.136	0.02	0.1				0.03
	0.314	0.052	0.126	0.094	0.38	0.1	0.72	0.17		0.03	0.15	0.02	0.126		0.22	0.03	0.02				0.07
	0.377	0.021	0.409	0.094	0.05	0.02	0.55	0.27		0.1	0.04	0.02	0.115		0.084	0.08	0.03				0.04
	0.367	0.262	0.681	0.388	0.04	0.32	0.04	0.69		0.23	0.06	0.04	0.692		0.105	0.03	0.06				0.02
	0.063	0.189	0.157	0.031	0.02	0.08	0.02	0.04		0.03	0.02	0.02	0.22		0.713	0.02	0.06				0.02
	0.021	1.321	0.094	0.178	0.15	0.46	0.03	0.4		0.11	0.18	0.02	0.021		0.021	0.41	0.03				0.08
	0.136	0.377	0.168	0.21	0.24	0.02	0.38	0.17		0.04	1.18	0.03	0.052		0.356	0.05	0.02				0.03
	0.168	0.189	0.409	0.335	0.03	0.04	0.73	0.53		0.04	0.09	0.02	0.178		0.66	0.15	0.08				0.06
	0.073	0.199	0.136	0.44	0.02	0.03	0.04	0.07		0.04	0.15	0.14	0.22		0.493	0.02	1.41				0.03
	0.094	0.021	1.205	0.042	0.19	0.04	0.13	0.32		0.02	0.02	0.02	0.335		0.105	0.18	0.02				0.04
	0.136	0.052	0.514	0.031	1.06	0.04	0.02	0.45		0.03	0.71	0.03	0.021		0.241	0.05	0.02				0.02
	0.21	0.377	0.755	0.346	0.02	0.03	0.12	0.32		0.02	0.06	0.03	0.021		0.063	0.29	0.02				0.02
	0.419	0.126	0.147	0.566	0.5	0.14	0.02	0.45		0.02	0.02	0.04	0.472		0.126	0.02	0.02				0.11
	0.126	0.356	0.702	0.241	0.06	0.03	0.09	0.02		0.33	0.9	0.21	0.22		0.115	0.04	0.02				0.03
	0.063	0.094	0.031	2.075	1.63	0.02	0.08	0.14		0.1	0.16	0.02	0.021		0.231	0.2	0.11				0.02
	0.105	0.168	0.031	0.304	0.02	0.23	0.16	0.12		0.02	0.03	0.02	0.063		0.482	0.05	0.05				0.03
	0.021	0.126	0.031	0.776	0.47	0.32	0.35	0.1		0.02	0.38	0.12	1.08		0.105	0.09	0.03				0.02
	0.252	0.052	0.293	0.293	0.12	0.17	0.57	0.15		0.07	0.03	0.02	0.021		0.461	0.08	0.13				0.16
	0.262	0.063	0.126	0.105	0.05	0.02	0.76	0.12		0.04	0.16	0.12	0.042		0.021	0.59	0.02				0.02
	0.933	0.147	0.293	0.042	0.02	0.19	0.28	0.02		0.7	0.02	0.04	0.755		1.059	0.43	0.02				0.02
	0.031	0.063	0.388	0.115	0.24	0.32	0.06	0.48		0.03	0.02	0.62	0.231		0.084	0.04	0.02				0.02
	0.241	0.503	0.073	0.147	1.07	1.18	0.07	0.11		0.04	0.02	0.06	0.115		0.063	0.03	0.03				0.06
	0.503	0.608	0.21	0.073	0.36	0.45	0.04	0.45		0.57	0.03	0.03	0.021		0.377	0.27	0.2				0.02
	0.566	0.115	0.147	0.86	0.09	0.11	0.02	0.03		0.03	0.12	0.02	0.052		0.063	0.02	0.05				0.02
	0.073	0.084	0.115	0.052	0.15	0.41	0.09	0.35		0.15	0.09	1.02	0.115		0.21	0.02	0.06				0.03
	0.314	0.409	0.482	0.084	0.13	0.54	0.15	0.3		0.04	0.14	0.02	0.178		0.828	0.2	1.23				0.02
	0.304	0.021	0.042	0.126	0.02	0.52	0.04	0.19		0.02	0.02	0.03	0.021		0.314	0.05	0.04				0.02
	0.115	0.587	0.86	0.493	0.02	0.03	0.65	0.04		0.17	0.19	0.02	0.461		0.157	0.09	0.05				0.03
	0.849	0.566	0.409	0.702	0.11	0.09	0.04	0.03		0.25	0.3	1.66	0.031		1.321	0.02	0.02				0.07
	0.273	0.136	0.367	0.451	0.66	0.02	0.02	0.07		0.14	0.08	0.02	0.021		0.755	0.04	0.11				0.03
	0.094	0.021	0.063	0.388	0.44	0.02	0.74	0.65		0.02	0.56	0.15	0.021		0.115	0.03	0.08				0.02
	0.073	0.314	0.147	0.503	0.47	0.03	0.02	1.14		0.02	0.02	0.02	0.021		0.063	0.03	0.03				0.07
	0.063	0.168	0.252	0.556	0.03	0.05	0.32	0.14		0.1	0.06	0.02	0.021		0.052	0.08	0.02				0.03
	0.304	0.262	0.042	0.314	1.22	0.1	0.25	0.02		0.2	0.02	1.87	0.44		0.042	1.01	0.22				0.27
	0.231	0.461	0.094	0.419	0.21	0.02	0.64	0.15		0.15	0.07	0.35	1.069		1.394	0.03	0.02				0.06
	0.115	0.021	0.042	0.283	0.02	0.23	0.09	0.47		0.06	0.05	0.02	2.191		1.237	0.14	0.12				0.02
	0.105	0.304	0.126	0.168	0.27	0.14	0.02	0.03		0.06	0.02	0.02	0.126		0.094	0.02	0.02				0.02
	0.021	0.755	0.052	0.147	0.07	0.03	0.31	0.22		0.04	0.08	0.04	0.021		0.031	0.06	0.04				0.02
	0.283	0.786	0.021	1.205	0.03	0.1	0.06	0.33		0.27	0.2	0.02	0.052		0.566	0.05	0.21				0.09
	0.199	0.042	0.157	0.105	0.17	0.1	0.08	0.59		0.22	0.18	0.02	0.178		0.031	0.02	0.06				0.03
	0.021	0.157	0.43	0.252	0.02	0.08	0.02	0.02		0.17	0.02	0.02	0.031		0.021	0.17	0.02				0.04
	0.262	0.304	1.698	0.178	0.05	2.06	0.16	0.06		0.02	0.05	0.02	0.021		0.639	0.1	0.1				0.07
	0.283	0.535	0.063	0.084	0.13	0.24	0.14	0.04		0.06	0.03	1.36	0.021		1.101	0.03	0.02				0.02
	0.021	0.262	0.052	0.031	0.22	0.18	0.4	0.18		0.06	0.17	0.04	0.314		0.021	0.03	0.02				0.24
	0.398	0.031	0.063	0.126	0.03	1.08	1.19	0.17		0.1	0.05	0.02	0.021		0.335	0.02	0.03				0.02
	0.147	0.021	0.283	0.105	0.04	0.03	0.17	0.03		0.03	0.11	0.06	0.052		0.577	0.04	0.02				0.02
	0.66	0.231	0.115	0.273	0.06	0.08	0.98	0.05		0.45	0.03	0.08	0.063		0.105	0.03	0.02				0.02
	0.314	0.356	0.031	0.042	0.39	0.75	0.26	1.65		0.09	0.04	0.04	0.021		0.325	0.06	0.02				0.02
	0.042	1.436	0.052	0.042	0.07	0.08	0.15	0.55		0.35	0.02	0.02	0.021		0.147	0.03	0.19				0.62
	0.042	0.021	0.65	0.136	0.77	0.02	0.06	0.46		0.5	0.29	0.03	0.22		0.451	0.02	0.02				0.08
	0.189	0.115	0.147	0.21	0.02	0.24	0.07	0.39		0.02	0.02	0.04	0.021		0.031	0.18	0.02				0.08
	0.063	0.031	0.031	0.304	0.77	0.3	0.43	0.04		0.61	0.1	0.02	0.073		0.063	0.03	0.02				0.02
	0.587	0.147	0.44	0.178	1.16	0.41	0.43	0.2		0.12	0.03	0.09	0.126		0.388	0.51	0.02				0.02
	0.524	0.273	0.021	0.189	0.41	0.06	0.39	0.05		0.11	0.02	0.03	0.094		0.828	0.1	0.21				0.02
	0.105	0.807	0.293	0.262	0.39	0.04	0.2	1.55		0.53	0.06	0.23	0.189		0.262	0.02	0.27				0.02
	0.283	0.88	0.115	0.021	0.06	0.46	0.74	2.26		0.02	0.02	0.02	0.021		0.021	0.39	0.02				0.02
	0.377	0.189	0.042	0.105	0.02	0.33	0.02	0.37		0.08	0.09	0.02	0.168		0.126	0.02	0.15				0.06
	0.073	0.021	0.22	0.115	0.62	0.14	0.31	0.29		0.02	0.03	0.66	0.031		0.597	0.29	0.04				0.04
	0.136	0.052	0.66	0.839	0.04	0.02	0.06	0.22		0.02	0.05	0.02	0.021		0.021	0.84	0.05				0.02
	0.996	0.021	0.031	0.273	0.03	0.44	0.13	0.34		0.04	0.06	0.13	0.482		0.031	0.25	0.04				0.02
	0.304	0.136	0.042	0.021	0.12	0.26	0.67	0.44		0.05	0.02	0.49	1.132		0.314	0.03	0.04				0.05
	0.43	0.021	0.073	0.241	0.31	0.09	0.21	0.18		0.07	0.02	0.2	0.042		0.231	0.14	0.03				0.05
	0.849	0.147	0.031	0.021	0.47	0.28	0.14	0.77		0.15	0.03	0.02	0.031		0.084	0.12	0.1				0.03
	0.021	0.178	0.419	0.094	0.03	0.04	0.8	0.1		0.11	0.19	0.07	0.021		0.136	0.82	0.03				0.02
	0.052	0.346	0.335	0.084	0.02	0.18	0.35	0.02		0.04	0.03	0.02	0.052		0.073	0.04	0.09				0.02
	0.273	0.073	0.304	0.304	0.05	0.03	0.03	0.21		0.03	0.03	0.02	0.021		0.713	0.42	0.02				0.04
	0.052	0.22	0.063	0.021	0.16	0.03	0.42	0.06		0.03	0.18	0.04	0.849		0.482	2.37	0.02				0.02
	0.031	0.335	0.178	0.031	0.06	1.39	0.06	0.92		0.22	0.04	0.03	0.105		0.052	0.09	0.02				0.08
	0.199	0.388	0.419	0.262	0.34	0.02	0.44	0.6		0.28	0.04	0.07	0.021		0.042	0.04	0.12				0.02
	0.314	0.346	0.304	0.409	0.71	0.03	0.34	0.11		0.19	0.04	0.02	0.147		0.786	0.38	0.07				0.05
	0.094	0.797	0.723	0.692	0.04	0.43	0.02	0.56		0.12	0.12	0.02	0.189		0.094	0.26	0.03				0.02
	0.021	0.126	0.168	0.042	0.21	0.03	0.17	0.65		0.46	0.24	0.02	0.126		0.283	0.22	0.02				0.02
	0.87	0.304	0.577		0.02	0.03	0.04	0.22		0.24	0.02	0.02	0.231		0.293	1.02	0.02				0.02
	0.786	0.021	0.252		0.29	0.05	0.05	0.32		0.02	0.3	0.03	0.398		0.021	0.11	0.11				0.03
	0.283	0.021	0.115		0.16	0.98	0.6	0.81		0.02	0.02	0.04	0.587		0.335	0.13	1.17				0.02
	0.126	0.021	0.744		0.05	0.55	0.02	0.04		0.59	0.32	0.03	0.052		0.105	0.03	0.06				0.03
	0.021	0.262	0.335		0.04	0.2	0.22	1		0.02	0.17	0.02	0.021		1.195	0.35	0.12				0.03
	0.136	0.052	0.084		0.4	0.02	0.02	0.15		0.33	0.02	0.03	0.776		0.178	0.33	0.02				0.02
	0.147	0.157	0.639		0.26	0.69	0.12	0.21		0.13	0.02	0.03	0.524		0.021	0.02	0.02				0.02
	0.22	0.231	1.101		0.03	0.29	0.34	0.14		0.03	0.09	0.08	0.021		0.052	0.04	0.02				0.02
	0.042	0.126	0.136		0.41	0.02	0.02	0.13		0.08	0.02	0.02	1.834		0.042	0.03	0.04				0.03
		0.807	0.021		0.44	0.02	0.32	0.06		0.1	0.11	0.02	0.021		0.231	0.58	0.02				0.03
		0.472	1.279		0.06	0.24	0.04	0.03		0.09	0.04	0.49	0.021		0.283	0.05	0.06				0.02
		0.273	0.168		0.02	0.45	0.04	0.07		0.02	0.08	0.02	0.052		0.073	0.05	0.05				0.07
		0.199	0.042		0.63	0.02	0.33	0.07		0.02	0.02	0.02	0.042		0.21	0.02	0.02				0.02
		0.44	0.66		0.02	0.06	0.16	0.03		0.02	0.09	0.05	1.205		0.577	0.81	0.04				0.02
		0.021	0.094		0.49	1.19	0.56	0.29		0.02	0.04	0.02	0.021		0.042	1.4	0.82				0.03
		1.405	0.052		0.04	0.82	0.7	0.2		0.03	0.02	0.02	0.461		0.996	0.12	0.02				0.03
		0.377	0.314		0.14	0.04	0.22	0.22		0.07	0.09	0.07	0.084		0.136	0.09	0.06				0.03
		0.241	0.325		0.02	0.56	0.52	1.27		0.2	0.07	0.02	0.021		0.199	0.02	0.02				0.04
		0.126	0.073		0.54	0.02	0.02	0.49		0.02	0.04	0.09	0.021		0.084	0.1	0.02				0.18
		0.168	0.22		0.18	0.28	0.06	0.4		0.03	0.1	0.02	0.021		0.052	0.03	0.02				0.02
		0.031	0.021		0.04	0.09	0.52	0.02		0.2	0.03	0.04	0.189		0.021	0.19	0.03				0.07
		0.692	0.147		0.87	0.02	0.34	0.04		0.02	0.03	0.04	0.021		0.021	0.02	0.03				0.02
		0.587	0.073		0.14	1.49	0.3	0.05		0.03	0.06	0.17	0.451		0.388	0.02	0.03				0.04
		0.136	0.503		0.22	0.75	0.04	0.48		0.17	0.27	0.02	0.021		0.189	0.03	0.09				0.02
		0.797	0.524		0.02	1.4	0.49	0.34		0.03	0.03	0.03	0.073		0.042	0.1	0.03				0.03
		0.283	0.042		0.5	0.28	0.02	0.24		0.02	0.09	0.11	0.073		0.157	0.1	0.47				0.04
		0.461	0.136		0.03	0.37	0.14	0.23		0.02	0.03	0.08	0.073		0.157	0.52	0.04				0.04
		0.325	0.293		0.04	0.68	0.17	0.38		0.03	0.02	0.02	0.367		0.136	0.02	2.24				0.02
		0.147	0.178		0.37	0.35	0.49	1.96		0.07	0.07	0.05	0.021		0.409	0.05	0.04				0.02
		0.231	0.577		0.33	0.04	0.48	0.42		0.18	0.6	0.18	0.063		0.178	0.39	0.04				0.04
		0.063	0.021		0.85	0.07	0.31	0.15		0.03	0.04	0.02	0.168		0.22	0.04	0.02				0.02
		0.524	0.136		1.77	0.02	0.03	0.02		0.12	0.05	1.34	0.335		0.063	0.12	0.13				0.02
		0.168	0.325		2.32	0.06	0.03	1.15		0.08	0.02	0.04	1.394		0.157	0.02	0.02				0.03
		0.021	0.105		0.02	0.04	0.1	0.39		0.08	0.02	0.02	0.283		0.136	0.05	0.07				0.03
		0.021	0.189		0.07	0.02	0.21	0.23		0.04	0.08	0.02	0.063		0.147	0.26	0.04				0.03
		0.503	0.241		0.1	0.04	0.12	0.2		0.25	0.09	1.87	0.419		0.084	0.02	0.05				0.04
		0.042	0.073		0.02	0.03	0.66	0.66		0.04	0.07	0.02	0.031		0.115	1.24	0.03				0.03
		0.021	0.073		0.07	1.25	0.04	0.03		0.03	0.03	0.02	0.021		0.042	0.02	0.02				0.02
		0.094	0.419		0.42	0.43	0.26	0.46		0.02	0.33	0.08	0.021		0.126	0.02	0.02				0.03
		0.419	0.052		0.39	0.05	0.08	0.39		0.85	0.04	0.03	0.052		0.681	0.02	0.02				0.02
		0.084	0.22		0.27	0.85	0.73	0.16		0.3	0.19	0.04	0.755		0.419	0.03	0.03				0.03
		0.388	0.22		0.04	1.54	0.09	0.17		0.07	0.02	0.06	0.021		0.566	1.41	0.08				0.03
		0.042	0.042		0.02	1.09	0.41	0.12		0.02	0.04	0.03	0.021		0.734	0.02	0.04				0.03
		0.356	0.126		0.03	0.03	0.12	0.91		0.39	0.02	0.02	0.031		0.073	0.02	1.99				0.03
		0.052	0.262		0.45	0.49	0.04	0.3		0.02	0.14	0.66	0.493		0.21	0.05	0.02				0.04
		0.21	0.388		0.49	0.2	0.06	0.03		0.38	0.07	0.13	0.063		0.262	0.03	0.02				0.02
		0.052	0.367		0.06	0.05	0.14	0.18		1.24	0.11	0.02	0.283		0.577	0.04	0.03				0.02
		0.031	0.346		0.03	0.03	0.02	0.57		0.02	0.02	0.02	0.021		0.398	0.02	0.03				0.02
		0.21	0.031		0.68	0.03	0.22	0.02		0.26	0.16	0.02	0.073		0.042	0.11	0.1				0.02
		0.178	0.094		0.04	0.72	0.37	0.06		0.03	0.02	0.06	0.021		0.052	0.13	0.03				0.06
		0.021	0.22		0.48	0.06	0.09	0.11		0.09	0.02	0.06	0.021		0.262	0.03	0.02				0.03
		0.021	0.168		0.04	0.18	0.02	0.02		0.02	0.12	0.07	0.021		1.834	0.04	0.02				0.02
		0.031	1.006		0.57	0.47	0.16	0.3		0.04	0.06	0.05	0.273		0.283	0.02	0.03				0.27
		0.042	0.021		0.08	0.04	0.02	0.05		0.02	0.02	0.02	0.084		0.147	0.08	0.02				0.02
		0.063	0.031		0.36	0.32	0.28	0.3		0.02	0.54	0.02	0.335		0.084	0.07	0.02				0.02
		0.021	0.189		0.17	0.37	0.28	0.15		0.26	0.04	0.09	0.031		0.021	1.17	0.13				0.02
		0.199	0.493		0.37	0.07	0.15	0.07		0.05	0.02	0.04	0.419		0.168	0.02	0.02				0.33
		0.031	0.419		0.39	0.76	0.02	0.37		0.04	0.02	0.02	1.059		0.168	0.2	0.02				0.06
		0.461	0.66		0.02	0.09	0.03	0.1		0.26	0.93	0.02	0.021		0.723	0.02	0.09				0.02
		0.105	0.136		0.08	1.39	0.09	0.81		0.22	0.02	0.03	0.031		0.031	0.02	0.03				0.02
		0.587	0.094		0.18	0.65	0.02	0.1		0.04	0.16	0.03	0.063		0.147	0.02	0.03				0.02
		0.451	1.268		0.82	0.48	0.32	0.02		0.05	0.22	0.68	0.031		0.042	0.02	0.05				0.08
		0.115	0.461		0.14	0.05	0.88	0.14		0.12	0.03	0.02	0.031		0.252	0.22	0.02				0.03
		0.021	0.031		0.06	0.79	0.02	0.61		0.12	0.02	0.03	0.021		1.017	0.05	0.02				0.02
		0.346	0.293		0.1	0.07	0.4	0.12		0.14	0.04	0.02	0.587		0.094	0.02	0.02				0.03
		0.21	0.451		0.58	0.1	0.14	0.32		0.13	0.02	0.02	0.084		0.084	0.49	0.03				0.02
		0.031	0.042		1.86	0.15	0.11	0.32		0.14	0.03	0.02	0.136		0.241	0.6	0.02				0.02
		0.157	0.335		0.62	0.63	0.18	0.24		0.06	0.03	0.02	0.021		0.031	0.02	0.04				0.02
		0.21	0.461		0.11	0.05	0.02	0.03		0.06	0.08	0.02	0.293		0.839	0.04	0.02				0.02
		0.042	0.189		0.02	0.04	2.45	0.44		0.29	0.14	0.03	0.021		0.042	1.13	0.42				0.08
		0.042	0.231		0.21	0.03	0.02	0.06		0.03	0.02	0.05	0.031		0.084	0.16	0.02				0.02
		0.22	0.136		0.07	0.02	0.26	0.57		0.11	1.3	0.02	0.052		0.021	0.06	0.05				0.07
		0.21	0.273		0.15	0.11	0.02	0.22		0.24	0.38	0.2	0.042		0.367	0.02	0.03				0.02
		0.377	0.178		0.03	0.02	0.7	0.03		0.69	0.03	0.07	0.021		0.587	0.59	0.55				0.02
		0.031	0.021		0.34	0.3	0.86	0.13		0.28	0.1	0.02	0.031		0.115	0.17	0.58				0.16
		0.021	0.199		0.04	0.43	0.02	0.05		0.28	0.03	0.02	0.031		0.388	0.11	0.69				0.02
		0.031	0.084		0.02	0.11	0.13	0.64		0.05	0.06	0.02	0.021		0.21	0.02	0.02				0.02
		0.073	0.063		0.03	0.83	0.05	0.33		0.08	0.03	0.02	0.765		0.094	0.03	0.08				0.02
		0.22	0.367		0.38	0.03	0.14	0.37		0.11	0.02	0.02	0.031		0.126	0.02	0.03				0.57
		0.21	0.021		0.04	0.37	0.2	0.35		0.06	0.03	0.03	0.86		0.451	0.02	0.32				0.02
		0.052	0.231		0.19	0.12	0.13	0.34		0.09	0.68	0.07	0.21		0.388	0.07	0.02				0.02
		0.136	0.451		0.05	0.06	0.24	0.65		0.1	0.04	0.13	0.042		0.44	0.02	0.02				0.06
		0.252	0.178		0.14	0.02	0.1	0.2		0.04	0.03	0.02	0.021		0.996	0.02	0.02				0.03
		0.136	0.22		0.54	0.09	0.78	0.24		0.14	0.06	0.03	0.021		1.153	0.02	1				0.08
		1.09	0.157		0.09	0.07	0.98	0.31		0.05	0.02	0.02	0.021		0.147	0.04	0.04				0.02
		0.241	0.157		0.16	0.25	0.04	0.3		0.02	0.53	0.02	0.042		0.031	0.19	0.51				0.02
		0.482	0.105		0.11	0.07	0.09	0.08		0.02	0.03	0.03	0.021		0.126	0.02	0.05				0.02
		0.293	0.084		0.03	0.02	0.31	0.16		0.04	0.02	0.04	0.189		0.094	0.07	0.02				0.02
		1.132	0.231		0.11	0.3	0.03	0.41		0.03	0.04	0.03	0.178		0.398	0.03	0.07				0.03
		0.262	0.189		0.07	0.03	0.49	0.35		0.04	0.02	0.03	0.157		0.419	0.03	0.02				0.02
		0.262	0.052		0.99	0.24	0.05	0.04		0.17	0.04	0.81	0.063		0.094	0.52	0.04				0.04
		0.084	0.252		0.11	0.07	0.05	0.41		0.19	0.08	0.04	0.031		0.042	0.19	0.04				0.05
		0.157	0.052		0.13	0.03	0.78	0.16		0.07	0.02	0.03	0.042		0.21	1.29	0.06				0.03
		0.314	0.021		0.03	1.66	0.72	0.13		0.58	0.04	0.03	1.572		0.073	0.02	0.02				0.02
		0.21	0.021		0.13	0.12	0.97	0.18		0.61	0.08	0.02	0.136		0.66	0.11	0.14				0.02
		0.503	0.199		1.16	0.1	0.08	0.2		0.03	0.07	0.02	0.126		0.126	0.2	0.07				0.02
		0.346	0.692		0.02	1.04	0.03	0.02		0.02	0.52	0.08	0.021		0.147	0.02	0.03				0.02
		0.105	0.021		0.76	0.28	0.8	0.11		0.04	0.03	0.87	0.052		0.356	1.02	0.04				0.02
		0.031	0.377		0.19	0.63	0.98	0.03		0.05	0.1	0.02	0.283		0.031	0.41	0.05				0.02
		0.031	0.241		0.02	0.26	0.3	0.08		0.06	0.33	0.02	0.042		0.136	0.02	0.06				0.02
		0.723	0.073		0.04	0.08	0.36	0.05		0.04	0.02	0.04	0.021		0.094	0.08	0.02				0.04
		0.063	0.084		0.03	0.08	0.02	0.59		0.32	0.07	0.04	0.021		0.493	0.03	0.08				0.02
		0.042	0.273		1.03	0.24	0.05	0.58		0.16	0.03	0.04	0.031		0.252	0.43	0.02				0.04
		0.021	0.199		1.28	0.04	0.18	0.05		0.25	0.65	0.11	0.597		0.293	0.53	0.02				0.03
		0.566	0.377		0.02	0.04	0.1	0.12		2.18	0.02	0.06	0.021		0.912	0.02	0.02				0.02
		0.147	0.042		0.03	0.16	0.03	0.03		0.36	0.17	0.04	0.021		0.88	0.02	0.03				0.02
		0.21	0.43		0.55	0.09	0.31	0.25		0.69	0.05	0.02	0.105		0.87	0.02	0.02				0.07
		0.021	0.283		0.3	0.26	0.43	0.04		0.18	0.08	0.02	0.189		0.346	0.02	1.1				0.03
		0.231	0.388		0.05	0.05	0.55	0.05		0.03	0.05	0.12	0.178		0.21	0.06	0.13				0.03
		0.346	0.042		0.61	0.04	0.55	0.04		0.03	0.16	0.09	0.021		0.115	0.23	0.13				0.02
		0.189	0.094		0.04	0.03	0.21	0.23		0.02	0.05	0.04	0.021		0.052	0.02	0.09				0.02
		0.021	0.346		0.02	1.34	0.24	0.09		0.02	0.21	0.43	0.273		0.021	0.37	0.04				0.02
		0.042	0.241		0.22	0.04	0.22	0.11		0.1	0.02	0.06	0.031		0.073	0.26	0.03				0.02
		0.367	0.147		0.04	0.05	0.56	0.53		0.02	0.02	0.03	0.042		0.021	0.03	0.05				0.09
		0.797	0.073		0.37	0.1	1.21	0.45		0.71	0.29	0.02	0.199		0.094	0.04	0.02				0.02
		0.43	0.084		0.19	0.24	0.1	0.05		0.6	0.1	0.02	0.178		0.115	0.03	0.58				0.08
		0.43	0.252		0.59	1.03	0.2	0.03		0.11	0.14	0.04	0.482		0.21	0.02	0.09				0.04
		0.115	0.052		0.07	0.11	0.08			0.03	0.45	0.16	0.105		0.461	0.02	0.02				0.09
		0.262	0.262		0.6	0.49	0.26			0.06	0.07	0.04	0.346		0.493	0.14	0.04				0.03
		0.88	0.042		0.06	0.02	0.21			0.29	0.24	0.02	0.021		0.178	0.11	0.03				0.03
		0.021	0.556		0.06	0.32	0.03			0.02	0.03	0.02	2.023		0.325	0.9	0.02				0.03
		0.031	0.105		0.12	0.17	0.24			0.09	0.06	0.03	0.776		0.273	0.02	0.18				0.02
		0.252	1.069		0.51	0.02	0.02			0.02	0.44	0.04	0.168		0.136	0.02	0.21				0.02
		0.503	0.493		0.05	0.3	0.02			0.02	0.16	0.02	0.031		0.388	0.02	0.52				0.07
		0.273	0.073		0.52	0.02	0.43			0.11	0.02	0.02	0.042		0.084	0.05	0.06				0.02
		0.503	0.105		0.04	0.02	0.34			0.02	0.04	0.04	0.021		0.304	0.02	0.17				0.03
		0.157	0.021		0.03	0.02	0.61			0.02	0.03	0.04	0.734		0.178	0.62	0.04				0.04
		0.157	0.356		0.11	0.35	0.24			0.28	0.03	0.21	0.031		0.273	0.55	0.02				0.04
		0.44	0.031		0.02	0.03	0.11			0.11	0.12	0.19	0.084		0.084	0.11	0.04				0.05
		0.325	0.252		0.03	2.3	0.61			0.52	0.05	0.02	0.199		0.084	0.21	0.03				0.04
		0.031	0.241		0.02	0.02	0.41			0.08	0.2	0.14	0.021		0.157	0.06	0.02				0.05
		0.178	0.157		0.05	0.56	0.05			0.04	0.02	0.03	0.021		0.073	0.02	0.04				0.02
		0.252	0.052		0.95	0.13	0.71			0.29	0.24	0.02	0.105		0.063	0.23	0.02				0.02
		0.052	0.136		0.02	0.07	0.02			0.07	0.34	0.05	0.367		0.115	0.08	0.57				0.02
		0.115	0.115		0.15	0.45	0.09			0.26	0.07	0.03	0.042		0.042	0.05	0.02				0.02
		0.304	0.042		0.05	0.08	0.21			0.02	0.17	0.02	0.021		0.084	0.08	0.02				0.02
		0.304	0.44		0.75	0.03	0.66			0.03	0.03	0.02	0.052		0.052	0.15	0.03				0.02
		0.262	0.409		0.23	0.03	0.04			0.24	0.05	0.69	0.482		0.031	0.07	0.04				0.02
		0.86	0.031		0.04	0.09	0.14			0.44	0.11	0.03	0.157		0.04	0.02	0.04				0.02
		0.178	0.084		0.23	0.35	0.05			0.19	0.07	0.02	0.723		0.02	0.02	0.33				0.07
		0.031	0.073		0.18	0.07	0.05			0.07	0.06	0.02	0.22		0.03	0.06	0.02				0.02
		0.514	0.514		0.36	0.04	0.48			0.13	0.02	0.03	0.189		0.04	0.02	0.03				0.04
		0.042	0.063		0.02	0.28	0.06			0.06	0.45	0.35	0.021		0.05	0.02	2.01				0.03
		0.168	0.031		0.05	0.07	0.6			0.04	0.02	0.02	0.031		0.04	0.02	0.03				0.03
		0.325	0.293		0.3	0.04	0.42			0.16	0.06	0.02	0.031		0.03	0.6	0.06				0.03
		0.021	0.346		0.05	0.02	0.41			0.02	0.19	0.05	0.178		0.36	0.27	0.02				0.02
		0.021	0.189		0.05	0.1	0.04			0.05	0.04	0.07	2.442		0.02	0.03	0.19				0.03
		0.094	0.545		0.03	0.02	0.04			0.5	0.04	0.03	0.021		0.1	0.1	0.02				0.02
		0.147	0.503		0.06	0.79	0.02			0.02	0.1	0.02	0.65		0.28	0.06	0.02				0.02
		0.031	0.136		0.29	0.02	0.09			0.28	0.03	0.02	0.021		0.02	0.06	0.39				0.07
		0.021	0.608		0.17	0.04	0.11			0.02	2.7	1.29	0.566		0.02	0.02	0.18				0.02
		0.084	0.472		0.36	0.43	0.32			1	0.06	0.03	0.042		0.09	0.15	0.41				0.02
		0.063	0.105		0.04	0.02	0.16			0.21	0.04	0.02	0.252		0.1	0.02	0.02				0.02
		0.052	0.304		0.02	0.09	0.26			0.21	0.02	0.02	0.115		0.02	0.64	0.02				0.02
		0.084	0.021		0.48	0.02	0.06			0.02	0.13	0.02	0.639		0.03	1.1	0.02				0.07
		0.042	0.042		0.02	0.02	0.44			0.62	0.03	0.04	0.021		0.02	0.02	0.99				0.02
		0.115	0.105		0.12	0.14	0.35			0.05	0.68	0.02	0.021		0.02	0.13	0.02				0.05
		0.042	0.388		0.22	1.59	0.23			0.04	0.02	0.02	0.021		0.02	0.08	0.02				0.02
		0.199	0.231		0.35	0.1	0.9			0.13	0.02	0.03	0.493		0.02	0.9	0.02				0.04
		0.031	0.367		0.04	0.31	0.52			0.06	0.88	0.02	0.021		0.03	0.08	0.02				0.02
		0.021	0.514		0.02	0.02	1.67			0.13	0.04	0.06	0.042		0.03	0.05	0.02				0.02
		0.021	0.178		0.04	0.19	0.27			0.4	0.03	0.02	0.021		0.02	1.23	0.31				0.03
		0.084	0.042		0.04	0.06	0.41			0.02	0.02	0.03	0.021		0.03	0.02	0.03				0.02
		0.231	0.252		0.2	0.25	1.5			0.03	0.07	0.52	0.21		0.03	0.18	0.04				0.02
		0.912	0.293		0.03	1.36	0.48			0.46	0.49	0.03	1.017		0.06	0.02	0.06				0.02
		0.094	0.021		0.44	0.22	0.09			0.02	0.14	0.03	0.776		0.03	0.12	0.02				0.03
		0.178	0.356		0.02	0.31	0.25			0.02	0.02	0.03	0.115		0.04	0.5	0.76				0.02
		0.063	0.115		0.08	0.06	0.04			0.03	0.04	0.03	0.031		0.02	0.04	0.05				0.03
		0.21	0.451		0.1	0.16	0.17			0.24	0.34	0.06	1.122		0.04	0.05	0.14				0.05
		0.136	0.063		0.03	0.11	0.12			0.24	0.04	0.04	0.021		0.37	0.03	0.09				0.02
		0.482	0.503		0.04	0.78	0.43			0.02	0.02	0.07	0.021		0.02	0.03	1.03				0.02
		0.262	0.189		0.02	0.67	0.23			2.38	0.14	0.03	0.021		0.02	0.06	0.05				0.05
		0.021	0.147		0.37	0.46	0.09			0.05	0.02	0.02	0.021		0.03	0.08	0.2				0.02
		0.105	0.597		0.03	0.9	0.35			0.44	0.22	0.02	0.136		0.02	0.86	0.06				0.06
		0.073	0.073		0.02	0.05	0.28			0.02	0.2	0.02	0.031		0.03	0.13	0.1				0.02
		0.136	0.042		0.03	0.03	0.16			0.02	0.02	0.04	0.199		0.16	0.04	0.02				0.04
		0.262	0.063		0.07	0.29	0.22			0.07	0.04	0.03	0.147		0.02	0.05	0.02				0.08
		0.346	0.063		0.04	0.15	0.29			0.11	0.06	0.02	0.021		0.02	0.04	0.02				0.04
		0.87	0.063		0.1	0.65	0.02			0.06	0.26	0.03	0.168		0.02	0.02	0.02				0.03
		0.556	0.021		0.41	0.36	0.37			0.06	0.09	0.59	0.031		0.02	0.08	0.02				0.04
		0.577	0.147		0.48	0.03	0.05			0.31	0.42	0.38	0.042		0.02	0.16	0.03				0.11
		0.052	0.671		0.32	0.51	0.2			0.32	0.04	0.1	0.021		0.03	0.29	0.05				0.03
		0.063	0.241		0.32	0.02	0.02			0.69	0.04	0.03	0.021		0.04	0.02	0.04				0.05
		0.157	0.136		0.43	0.02	0.04			0.49	0.02	0.08	0.031		0.14	0.3	0.4				0.04
		0.178	0.388		0.39	0.69	0.36			0.05	0.02	0.23	0.031		0.02	0.08	0.02				0.02
		0.031	0.377		0.02	0.02	0.64			0.03	0.04	0.03	0.639		0.02	0.05	0.39				0.23
		0.398	0.063		0.13	0.74	0.06			0.24	0.03	0.02	0.136		0.02	0.2	0.13				0.02
		0.073	0.136		0.93	0.04	0.45			0.22	0.34	0.05	1.656		0.06	0.03	0.03				0.02
		0.021	0.021		0.18	0.94	0.32			0.02	0.15	0.02	0.021		0.02	0.1	0.11				0.03
		0.021	0.094		0.24	0.02	0.08			0.24	0.24	0.02	0.073		0.03	0.14	0.03				0.07
		0.147	0.398		0.23	0.05	0.32			0.11	0.2	0.02	0.021		0.03	0.02	0.02				0.1
		0.157	0.157		0.07	0.03	0.26			0.03	0.15	0.06	0.021		0.02	0.19	0.33				0.08
		0.021	0.21		0.69	0.02	0.74			0.03	0.02	0.02	0.031		0.02	0.02	0.02				0.04
		0.105	0.671		0.39	0.03	0.4			0.02	0.02	0.02	0.042		0.04	0.02	0.77				0.03
		0.073	0.031		0.28	0.06	0.45			0.34	0.07	0.02	0.052		0.02	0.51	0.44				0.03
		0.031	0.954		0.02	0.1	0.3			0.06	0.1	0.02	0.419		0.37	0.87	0.86				0.02
		0.189	0.021		0.8	0.03	0.66			0.29	0.02	0.15	0.021		0.05	0.23	0.03				0.02
		0.084	0.105		0.06	0.05	0.72			0.02	0.04	0.06	0.021		0.02	0.02	0.02				0.02
		0.042	9.591		0.21	0.06	0.52			0.03	0.03	0.1	0.021		0.02	0.13	0.02				0.03
		0.052	0.094		0.05	1.25	0.02			0.3	0.1	0.02	0.293		0.02	0.81	0.02				0.02
		0.042	0.22		1.1	0.04	0.37			0.03	0.03	0.03	0.042		0.02	0.03	0.02				0.07
		0.042	0.042		0.82	0.37	0.09			0.08	0.03	0.04	0.031		0.02	0.64	0.04				0.05
		0.094	0.461		0.02	0.46	0.51			0.02	0.05	0.11	0.105		0.02	0.02	0.04				0.07
		0.262	0.063		0.37	0.6	0.22			0.04	0.02	0.02	0.031		0.02	1.2	0.02				0.02
		0.168	0.377		0.19	0.4	1.19			0.52	0.03	0.03	0.021		0.05	0.08	0.12				0.02
		0.084	0.021		0.14	0.02	0.03			0.1	0.02	1.86	0.031		0.05	0.02	0.25				0.02
		0.325	0.22		0.02	0.02	0.04			0.22	0.17	0.03	0.189		0.03	0.04	0.03				0.02
		0.283	0.325		0.08	0.14	0.25			0.61	0.04	0.02	0.042		0.02	0.03	0.04				0.02
		0.042	0.21		0.04	0.05	0.05			0.02	0.03	0.02	0.346		0.04	0.02	0.02				0.02
		0.21	0.618		0.39	0.02	0.7			0.02	0.02	0.02	0.031		0.02	1.49	0.02				0.08
		0.031	0.105		0.09	0.37	0.18			0.02	0.02	0.28	0.021		0.04	0.02	0.03				0.02
		0.335	0.786		0.08	0.39	0.06			0.38	0.03	0.02	0.671		0.02	0.45	0.22				0.02
		0.168	0.021		0.04	0.72	0.1			0.38	0.05	0.36	0.031		0.03	0.68	0.03				0.11
		0.021	0.136		0.04	0.02	0.09			0.04	0.29	0.02	0.168		0.04	0.02	0.38				0.07
		0.031	0.786		0.22	0.24	0.3			0.05	0.03	0.04	0.388		0.08	0.13	0.03				0.04
		0.147	0.346		0.35	0.09	0.08			0.02	0.02	0.02	0.021		0.05	0.69	0.02				0.02
		0.126	0.587		0.2	0.02	0.05			0.05	0.03	0.09	0.063		0.04	0.02	0.13				0.06
		0.398	0.126		0.57	0.32	0.02			0.02	0.02	0.02	0.273		0.02	0.03	0.05				0.02
		0.031	0.189		0.65	0.02	0.54			0.02	0.05	0.11	0.094		0.67	0.31	0.03				0.02
		0.535	0.021		0.16	0.02	0.33			0.06	2.1	0.02	0.084		0.06	0.02	0.17				0.03
		0.063	0.021		0.02	0.13	1.03			0.19	0.06	0.05	0.021		0.02	0.03	0.27				0.02
		0.021	0.021		0.12	0.02	0.31			0.16	0.66	0.03	0.283		0.03	0.91	0.63				0.03
		0.021	0.325		0.02	0.02	0.02			0.06	0.58	0.02	0.231		0.03	0.04	0.27				0.02
		0.21	0.461		0.03	0.02	1.96			0.04	0.03	0.02	0.021		0.03	0.02	0.05				0.02
		0.021	0.021		0.02	0.06	0.02			0.02	2.01	0.03	0.094		0.85	0.02	0.02				0.02
		0.115	0.105		0.02	0.08	0.14			0.09	0.02	0.04	1.226		0.02	0.02	0.04				0.04
		0.021	0.849		0.05	0.04	0.02			0.22	0.02	0.02	0.136		0.05	0.91	0.03				0.02
		0.126	0.252		0.03	1.58	0.45			0.23	0.05	0.04	0.629		0.03	0.02	0.9				0.08
		0.021	1.048		0.58	0.06	0.53			0.02	0.05	0.02	0.021		0.08	0.02	0.04				0.03
		0.335	0.126		0.02	3.44	0.04			0.03	0.04	0.02	0.021		0.37	0.02	0.03				0.02
		0.063	0.86		0.19	0.21	0.4			0.03	0.42	0.02	1.834		0.02	0.31	0.02				0.24
		0.293	0.157		0.09	0.02	0.31			0.04	0.08	0.03	0.084		0.02	0.02	0.02				0.07
		0.314	0.021		0.14	0.03	1.36			0.03	0.35	0.02	0.105		0.02	0.02	0.03				0.03
		0.021	0.126		0.17	0.17	0.05			0.19	0.08	0.03	0.031		0.04	0.57	0.02				0.02
		1.163	0.629		0.16	0.02	0.02			0.02	0.2	0.05	0.042		0.03	0.13	0.05				0.03
		0.325	0.042		0.36	0.03	0.37			0.03	0.04	0.04	0.629		0.04	0.02	0.33				0.02
		0.136	0.021		0.06	0.04	0.46			0.02	0.17	0.02	0.021		0.02	0.03	0.02				0.14
		0.042	0.325		0.4	0.02	0.92			0.04	0.06	0.02	0.021		0.03	0.18	0.27				0.02
		0.073	0.618		0.02	0.16	0.04			0.37	0.5	0.05	0.052		0.18	0.04	0.42				0.03
		0.388	0.042		1.62	0.64	0.04			0.34	0.02	0.02	0.042		0.19	0.04	0.03				0.04
		0.231	0.105		0.02	0.21	0.91			0.02	0.03	0.08	0.409		0.02	0.1	0.04				0.04
		0.021	0.168		0.24	0.02	0.68			0.06	0.21	0.02	0.021		0.03	1.05	0.02				0.03
		0.126	0.325		0.02	0.39	0.53			0.17	0.08	0.55	0.136		0.02	0.52	0.24				0.02
		0.723	0.042		0.03	0.05	0.12			0.54	0.02	0.02	0.556		0.03	0.12	0.06				0.03
		0.073	0.052		0.04	0.45	0.03			0.12	0.08	0.06	0.021		0.16	0.78	0.03				0.1
		0.65	0.189		0.05	0.02	0.31			0.05	0.06	0.64	1.803		1.79	0.31	0.05				0.05
		0.618	0.084		0.18	0.06	0.26			0.04	0.04	0.1	0.021		0.03	0.02	0.04				0.04
		0.147	0.241		0.03	0.82	1.78			0.02	0.02	0.25	0.031		0.03	0.1	0.96				0.03
		0.283	0.702		0.07	0.13	0.67			0.23	0.02	0.03	0.252		0.04	0.08	0.03				0.05
		0.356	0.199		0.15	0.52	0.27			1.17	0.06	0.04	0.021		0.02	0.02	0.28				0.03
		0.22	0.136		0.32	0.85	0.45			0.04	0.11	0.02	0.147		1.14	0.46	0.02				0.05
		0.157	0.608		0.7	0.02	0.29			0.33	0.02	0.17	0.021		0.02	0.04	0.02				0.02
		0.136	0.021		0.29	0.26	0.36			0.44	0.04	0.02	0.021		0.02	2.08	0.02				0.02
		0.325	0.031		0.17	0.35	0.84			0.03	0.02	1.1	0.073		0.28	1.58	0.02				0.02
		0.021	0.157		0.57	0.47	0.05			0.04	0.18	0.06	0.031		0.02	0.05	0.02				0.02
		0.335	0.293		1.41	0.48	0.05			0.05	0.02	0.02	0.115		0.02	0.07	0.12				0.03
		0.115	0.021		0.05	0.9	0.06			0.24	0.03	0.02	1.677		0.15	0.03	0.39				0.17
		0.493	0.241		0.02	0.02	0.14			0.22	0.79	0.59	0.021		0.06	1.5	0.08				0.02
		0.21	0.912		0.04	0.92	0.02			0.02	0.58	0.05	0.021		0.03	0.02	0.07				0.02
		0.105	0.115		0.03	0.25	0.06			0.02	0.03	0.04	0.073		1.13	0.02	0.02				0.02
		0.241	0.063		0.83	0.51	0.49			0.07	0.02	0.02	0.115		0.02	1.03	0.02				0.02
		0.094	0.577		0.03	0.44	0.04			0.56	0.05	0.04	0.052		0.03	0.11	0.05				0.02
		0.136	0.461		0.04	0.42	0.43			0.31	0.02	0.02	0.021		0.25	0.02	0.55				0.07
		0.22	0.094		0.04	0.02	0.33			0.04	0.13	0.04	0.031		0.61	0.2	0.96				0.08
		0.262	0.912		0.22	0.32	0.16			0.02	0.04	0.02	0.021		0.02	0.6	0.02				0.02
		0.419	0.262		0.06	0.03	0.03			0.15	0.05	0.02	0.168		0.02	0.04	0.02				0.03
		0.042	0.126		0.28	1.41	0.79			0.7	0.02	1.9	0.136		0.07	0.02	0.02				0.03
		0.115	0.021		0.02	0.17	0.18			0.06	0.29	0.02	0.639		0.81	2.25	0.02				0.02
		0.021	0.063		0.16	0.34	0.48			0.02	0.35	0.02	0.021		0.12	0.03	0.04				0.02
		1.719	0.031		0.03	0.02	0.46			0.19	0.05	0.04	0.031		0.02	0.45	0.08				0.02
		0.828	0.44		0.02	0.12	0.18			0.52	0.02	0.09	0.105		0.02	1.43	0.02				0.02
		0.21	0.325		0.02	0.02	0.57			0.14	0.57	0.05	0.052		0.02	0.02	0.02				0.03
		0.818	0.335		0.18	0.03	0.11			0.88	0.04	0.04	0.021		0.05	0.12	0.02				0.02
		0.063	0.524		0.02	0.04	0.08			0.03	0.18	0.03	0.052		0.03	0.06	0.16				0.02
		0.021	0.147		0.03	0.03	0.6			0.02	0.1	0.02	0.021		0.02	0.04	0.02				0.02
		0.126	0.147		0.17	0.51	0.08			0.23	0.09	0.03	0.021		0.26	0.18	0.06				0.02
		0.021	0.231		0.91	0.31	1.34			0.11	0.14	0.09	0.084		0.28	0.53	0.54				0.03
		0.692	0.126		0.09	0.44	0.16			0.02	0.04	0.06	0.052		0.08	0.02	0.32				0.05
		0.985	0.482		0.02	0.02	0.02			0.36	0.1	0.07	0.031		0.04	0.02	0.02				0.14
		0.063	0.314		0.29	0.1	0.03			0.03	0.07	0.02	0.031		0.02	0.38	0.03				0.09
		0.587	1.551		0.1	0.16	0.03			0.32	0.03	0.04	0.147		0.46	0.06	0.3				0.03
		0.052	0.891		0.31	0.92	0.38			0.02	0.02	0.02	0.021		0.03	0.04	0.06				0.1
		0.021	0.042		0.69	0.1	0.02			0.02	0.04	0.05	0.021		0.04	0.02	0.03				0.02
		0.168	0.849		0.62	0.12	0.16			0.83	0.18	0.02	0.021		0.23	0.7	0.02				0.02
		0.88	0.493		0.09	0.03	0.82			0.03	0.03	0.02	0.042		0.03	0.32	0.02				0.03
		0.147	0.199		0.25	0.27	0.02			0.03	0.15	0.02	0.031		0.07	0.04	0.03				0.02
		0.052	0.021		0.04	0.11	0.02			0.5	0.06	0.05	0.042		0.03	0.14	0.02				0.12
		0.021	1.038		0.82	0.03	0.08			0.02	0.02	0.02	0.241		0.04	2.49	0.1				0.02
		0.115	0.063		0.31	0.02	0.69			0.7	0.02	0.02	0.451		0.02	0.09	0.07				0.09
		0.094	0.388		0.02	0.06	0.89			0.02	0.24	0.81	0.052		0.19	0.83	0.03				0.03
		0.094	0.283		0.99	0.05	1.06			0.1	0.06	0.26	0.105		0.02	0.07	0.1				0.02
		0.084	0.052		0.04	0.52	0.02			0.26	0.32	0.08	0.063		0.03	0.02	0.02				0.02
		0.021	0.147		0.03	0.03	0.1			0.16	0.08	0.03	0.052		0.04	0.44	0.03				0.02
		0.241	0.241		0.27	0.04	0.45			0.06	0.02	0.39	0.021		0.03	0.02	0.04				0.08
		0.021	0.063		0.02	0.03	0.21			0.13	0.09	0.02	0.021		0.02	0.07	0.1				0.02
		0.839	0.241		0.35	0.02	0.02			0.04	0.02	0.03	0.22		0.23	0.02	0.02				0.02
		0.252	1.342		0.04	0.39	0.18			0.03	0.15	0.06	0.084		0.08	0.06	0.05				0.02
		0.073	0.356		0.17	0.16	0.11			0.02	0.03	0.02	0.021		0.02	0.16	0.1				0.02
		0.084	0.031		0.02	0.48	0.04			0.86	0.09	0.02	0.021		0.03	0.02	0.04				0.03
		0.031	0.094		0.35	0.1	0.09			0.06	0.26	0.02	0.126		0.04	0.21	0.02				0.02
		0.052	0.325		0.1	0.07	1.82			0.32	0.11	0.03	0.021		0.02	0.02	0.02				0.03
		0.472	0.535		0.78	0.43	0.76			0.02	0.5	0.02	0.021		0.46	0.3	0.07				0.02
		0.031	0.094		0.02	0.23	0.1			0.02	0.02	0.02	0.147		0.05	0.35	0.26				0.06
		0.021	0.031		0.03	0.02	0.43			0.07	0.22	0.02	0.985		0.02	0.2	0.39				0.06
		0.22	0.388		0.03	0.05	0.66			0.04	0.06	0.06	1.059		0.11	1.03	0.02				0.03
		0.136	0.136		0.04	0.02	0.04			0.02	0.03	0.03	0.021		0.02	0.03	0.02				0.04
		0.178	0.325		0.88	0.8	0.07			0.16	0.31	0.02	0.031		1.04	0.07	0.03				0.02
		0.608	0.063		0.13	0.13	0.24			0.41	0.03	0.02	0.084		0.03	0.02	0.03				0.03
		0.084	0.325		0.34	0.07	0.02			0.02	0.03	0.02	0.021		0.02	0.24	0.06				0.02
		0.21	0.189		0.05	0.11	0.7			0.43	0.12	0.02	0.168		0.07	0.05	0.09				0.02
		0.409	1.981		0.03	0.16	0.09			0.03	0.72	0.03	0.021		0.14	0.15	0.1				0.03
		0.66	0.042		0.04	0.03	0.19			0.03	0.3	0.03	0.44		0.07	0.19	0.05				0.07
		0.084	0.797		0.11	0.03	0.02			0.21	0.05	0.02	0.021		0.05	0.3	0.03				0.05
		0.063	0.556		0.21	0.21	0.09			0.64	0.06	0.02	0.021		0.06	1.56	0.02				0.02
		0.115	0.472		0.02	0.02	0.4			0.07	0.26	0.41	0.063		0.12	0.04	0.05				0.03
		0.273	0.105		0.02	0.03	1.13			0.55	0.03	0.04	1.111		0.02	0.02	0.03				0.03
		0.44	0.168		0.03	0.03	0.54			0.04	0.51	0.27	0.031		0.02	0.09	0.02				0.03
		0.335	0.084		0.02	0.3	0.04			0.02	0.02	0.11	0.084		0.02	0.14	0.04				0.02
		0.042	0.283		0.02	0.02	0.03			0.02	0.04	0.07	0.094		0.08	0.07	0.02				0.03
		0.43	0.314		0.43	0.02	0.11			0.95	0.05	0.02	0.021		0.03	0.03	0.52				0.02
		0.021	0.021		0.2	0.3	0.04			0.02	0.05	0.02	0.042		0.04	0.02	0.02				0.04
		0.472	0.388		0.12	0.02	0.02			0.45	0.02	0.03	0.157		0.02	0.04	0.63				0.04
		0.189	0.346		0.13	0.38	0.17			0.06	0.07	0.02	0.22		0.03	0.02	0.04				0.04
		0.524	0.042		0.1	0.45	0.22			1.07	0.02	0.02	0.273		0.1	0.04	0.02				0.02
		0.367	0.44		1.22	0.2	0.02			0.02	0.03	0.02	0.021		0.14	0.02	0.02				0.02
		0.629	0.168		0.02	0.15	0.26			0.02	0.49	0.02	0.031		0.06	0.82	0.02				0.02
		0.335	0.367		0.16	0.27	0.05			0.7	0.28	0.06	0.052		0.03	0.11	0.03				0.03
		0.44	0.042		0.6	0.06	0.33			0.05	0.09	0.04	0.021		0.02	0.88	0.05				0.02
		0.031	0.451		0.04	0.13	0.02			0.04	0.17	0.04	0.021		0.69	0.02	1.34				0.03
		0.178	0.21		0.1	0.04	0.45			0.03	0.07	0.02	0.021		0.69	0.12	0.02				0.03
		0.346	0.849		0.02	0.09	0.13			1.19	0.04	0.02	0.283		0.62	0.06	0.03				0.02
		0.094	0.608		0.03	0.54	0.12			0.66	0.08	0.02	0.262		0.09	0.75	0.15				0.03
		0.031	0.912		0.3	0.03	0.5			0.37	0.02	0.02	0.021		0.04	0.35	0.1				0.06
		0.168	0.891		0.38	0.04	0.02			0.32	0.21	0.03	0.084		0.02	0.03	0.02				0.02
		1.363	0.482		0.03	0.02	0.39			0.02	0.1	0.42	0.084		0.03	0.02	0.08				0.05
		0.126	0.262		0.08	0.02	0.18			0.03	0.05	2.4	0.021		0.02	0.19	0.02				0.03
		0.828	0.178		0.04	2.63	0.15			0.32	0.02	0.08	0.021		0.03	0.02	0.08				0.02
		0.88	0.178		0.17	0.41	0.06			0.11	0.02	0.02	0.021		0.24	0.22	0.02				0.02
		0.273	0.608		0.02	0.15	0.4			0.16	0.06	2.39	0.021		0.02	0.02	0.09				0.07
		0.178	0.325		0.19	0.06	2.21			0.42	0.02	0.31	0.388		0.16	0.03	0.02				0.02
		0.063	0.577		0.32	0.03	0.09			0.66	0.03	0.02	1.143		0.02	0.02	0.08				0.02
		0.482	0.22		0.03	0.08	0.87			0.73	0.34	0.36	0.252		0.02	1.09	0.05				0.03
		0.136	0.356		0.68	0.06	0.97			0.04	0.03	0.02	0.021		0.04	0.03	0.02				0.02
		0.021	0.115		0.12	0.04	0.25			0.02	0.12	0.2	0.115		0.03	0.02	0.02				0.02
		0.021	0.031		0.76	0.36	0.06			0.05	0.21	0.68	0.021		0.06	0.02	0.04				0.06
		0.43	0.273		0.02	0.23	0.7			0.61	0.03	0.02	0.44		0.33	0.03	0.02				0.02
		0.88	0.377		0.02	0.02	0.11			0.34	0.05	0.02	0.021		0.75	0.27	0.02				0.02
		0.021	0.178		0.05	0.02	0.16			0.06	0.54	0.03	0.849		0.68	0.03	0.12				0.02
		0.681	0.43		0.26	0.02	0.16			0.07	0.02	0.06	1.813		0.07	0.21	0.03				0.07
		0.031	0.818		0.03	0.12	0.02			0.07	0.02	0.48	0.094		0.02	0.31	0.1				0.02
		0.597	0.314		0.08	0.08	0.05			0.49	0.02	0.02	0.031		0.33	0.76	0.06				0.04
		0.157	0.063		0.51	0.39	1.98			0.06	0.41	0.05	0.021		0.25	0.03	0.02				0.02
		0.168	0.262		0.02	0.02	0.03			0.07	0.02	0.02	0.042		0.04	0.36	0.05				0.02
		0.314	0.021		0.03	0.21	0.04			0.04	0.18	0.13	0.063		0.02	0.52	0.02				0.02
		0.283	0.367		0.06	0.42	0.07			0.12	0.02	0.02	0.021		0.02	0.05	0.07				0.04
		0.304	0.031		0.19	0.1	0.77			0.02	0.05	0.03	0.199		0.04	0.02	0.07				0.02
		0.147	0.901		0.3	0.12	0.42			0.02	0.19	0.02	0.325		0.53	0.26	0.24				0.02
		0.063	0.126		0.09	0.77	0.05			0.02	0.04	0.18	0.021		0.23	0.02	0.02				0.06
		0.031	0.21		0.36	0.22	0.45			0.2	0.02	0.02	0.063		0.09	0.06	0.06				0.02
		0.503	0.052		0.03	0.18	0.02			0.15	0.06	0.02	0.042		0.29	0.04	0.02				0.02
		1.143	0.461		0.06	0.05	0.02			0.03	0.06	0.02	0.042		0.38	0.03	0.41				0.02
		0.021	0.262		0.14	0.64	0.05			0.05	0.44	0.02	0.021		0.22	0.02	0.02				0.02
		0.115	0.105		0.35	0.6	0.54			0.07	0.03	0.06	0.388		0.11	0.02	0.02				0.02
		0.115	0.105		0.31	0.81	0.06			0.05	0.03	0.02	0.031		0.03	0.4	0.04				0.02
		0.063	0.252		0.29	0.33	0.06			0.03	0.42	0.03	0.031		0.02	0.28	0.02				0.02
		0.052	0.43		0.02	0.06	0.13			0.02	0.02	0.02	0.818		0.14	0.05	0.03				0.02
		0.021	0.042		0.21	0.02	0.17			0.17	0.23	0.07	0.063		0.36	0.02	0.03				0.03
		0.021	0.094		0.02	0.04	0.15			0.27	0.03	0.03	0.073		0.02	0.13	0.02				0.02
		0.901	0.744		0.05	0.02	0.05			0.53	0.03	0.03	0.021		0.02	0.02	0.02				0.04
		0.126	0.22		0.05	0.47	0.06			0.32	0.81	0.02	0.021		0.73	0.02	0.02				0.02
		0.115	0.073		0.04	0.02	0.04			0.45	0.02	0.5	0.021		0.02	0.08	0.02				0.03
		0.063	0.031		0.03	0.02	0.28			0.02	0.04	0.03	0.105		0.03	0.55	0.1				0.03
		0.325	0.052		0.12	0.02	0.05			0.03	0.3	0.02	0.042		0.02	0.11	0.07				0.03
		0.325	0.356		0.09	0.12	0.09			0.38	0.04	0.03	1.53		0.02	0.06	0.47				0.04
		0.377	0.618		0.97	0.5	0.09			0.05	0.03	0.05	0.021		0.03	0.03	0.07				0.02
		0.021	0.692		0.93	0.02	0.46			0.57	0.03	0.02	0.084		0.02	1	0.79				0.02
		0.115	0.021		0.07	0.13	0.96			0.02	0.11	0.05	0.021		0.02	0.06	0.02				0.03
		0.231	0.084		0.39	0.02	0.08			0.02	0.03	0.03	0.052		0.08	0.08	0.15				0.02
		0.115	0.031		0.06	0.02	0.02			0.67	0.12	0.05	0.031		1.51	0.03	0.03				0.05
		0.22	0.031		0.04	0.05	0.21			1.37	0.14	0.02	0.052		0.39	1.42	0.02				0.07
		0.021	0.052		0.34	0.1	0.05			0.02	0.02	0.03	0.021		0.02	0.06	0.02				0.23
		0.587	0.115		0.43	0.02	0.02			0.02	0.02	0.27	0.178		0.04	0.11	0.04				0.02
		0.105	0.231		1.55	0.4	0.02			0.02	0.15	0.05	0.273		0.07	0.04	0.02				0.02
		0.042	0.535		0.52	0.28	0.82			0.02	0.02	0.02	0.021		0.28	0.25	0.04				0.02
		0.105	0.042		0.14	0.02	0.32			0.02	0.03	0.06	0.021		0.03	0.06	0.02				0.02
		0.115	0.377		0.1	0.02	0.02			0.02	0.02	0.06	0.073		0.07	0.07	0.3				0.08
		0.031	0.828		0.12	0.04	0.02			0.31	0.2	0.1	0.021		0.02	0.31	0.27				0.03
		0.021	0.084		0.11	0.02	0.02			0.02	0.03	0.39	0.021		0.15	0.22	0.03				0.02
		0.22	0.702		0.34	0.04	0.73			0.04	0.31	0.03	0.021		0.02	0.22	0.03				0.02
		0.22	0.021		0.5	0.02	0.03			0.12	0.15	0.42	0.147		0.03	0.06	0.02				0.1
		0.042	0.503		0.39	0.15	0.02			0.05	0.05	0.48	0.021		0.02	0.07	0.02				0.09
		0.094	0.66		0.15	0.02	0.02			0.29	0.28	0.04	0.042		0.32	0.72	0.02				0.03
		0.031	0.901		0.78	0.21	0.95			0.09	0.02	0.02	0.084		0.15	0.06	0.51				0.02
		0.755	0.21		0.06	0.52	0.03			0.04	0.34	0.06	3.26		0.05	0.02	0.02				0.03
		0.577	0.042		0.07	0.31	0.75			0.04	0.12	0.17	0.901		0.02	0.1	0.32				0.06
		0.21	0.094		0.3	0.08	0.1			0.2	0.02	0.02	0.042		0.35	0.13	0.07				0.02
		0.042	0.073		0.04	0.29	0.27			0.05	0.03	2.38	0.021		0.03	0.27	0.02				0.02
		0.44	0.052		0.35	0.09	0.13			0.05	0.74	0.02	0.031		0.92	0.02	0.42				0.09
		0.105	0.262		0.02	0.05	0.02			0.02	0.02	0.66	0.042		0.28	0.02	0.02				0.23
		0.094	0.681		0.14	0.02	0.24			0.02	0.02	0.02	0.021		0.03	0.02	0.02				0.11
		0.021	0.031		0.02	0.42	0.02			2.82	0.12	0.07	0.031		0.02	0.1	0.02				0.03
		0.22	1.258		0.02	0.03	0.07			0.03	0.06	0.03	1.488		0.61	0.1	0.02				0.02
		0.314	0.157		0.02	0.03	0.16			0.07	0.02	0.02	0.073		0.02	0.44	0.03				0.02
		0.66	0.168		0.03	0.02	0.02			0.04	0.65	0.02	0.042		0.02	0.32	0.36				0.02
		0.22	0.126		0.54	0.02	0.06			0.35	0.07	0.02	0.021		0.02	0.13	0.07				0.1
		0.451	0.22		0.16	0.06	1.52			0.12	0.02	0.15	0.503		0.49	1.43	0.02				0.04
		0.356	0.084		0.04	0.04	0.12			0.03	0.18	0.02	0.021		0.02	0.83	0.11				0.02
		0.073	0.597		0.02	0.03	0.02			0.02	0.03	0.09	1.373		0.24	0.02	0.02				0.02
		0.367	1.363		0.03	0.03	0.13			0.06	0.04	0.02	0.126		0.05	0.2	0.04				0.02
		0.073	0.556		0.03	0.03	0.18			0.03	0.03	0.35	0.031		0.06	0.04	0.02				0.15
		0.052	0.136		0.02	0.05	0.73			0.04	0.39	0.4	0.031		0.08	0.42	0.02				0.05
		0.042	0.252		0.19	0.08	0.15			0.02	0.02	0.02	0.031		0.27	0.1	0.07				0.02
		0.031	0.084		0.03	0.03	0.06			0.15	0.02	0.26	0.021		0.02	0.02	0.98				0.05
		0.094	0.063		0.03	0.02	0.32			0.04	0.02	0.02	0.021		0.06	0.03	0.02				0.04
		0.419	0.178		0.04	0.02	0.02			0.02	0.02	0.04	0.021		0.23	0.4	0.02				0.09
		0.252	0.325		0.5	0.02	0.11			0.07	0.02	0.03	0.021		0.07	0.2	0.12				0.02
		0.702	1.3		0.06	0.05	0.04			0.02	0.09	0.02	0.577		0.12	0.38	0.04				0.02
		0.084	0.042		0.49	0.25	0.5			0.31	0.22	0.02	0.849		0.03	0.18	0.02				0.05
		0.073	0.252		0.04	0.03	0.14			0.03	0.03	0.02	0.073		0.02	0.09	0.02				0.03
		0.094	0.21		0.02	0.03	0.32			0.27	0.02	0.02	0.22		0.2	0.2	0.02				0.02
		0.535	0.388		0.03	0.03	0.1			0.02	0.02	0.02	0.461		0.07	0.27	0.06				0.08
		0.283	0.189		0.08	0.04	0.02			0.11	0.03	0.36	0.031		0.02	0.02	0.06				0.04
		0.126	0.943		0.62	0.03	0.03			0.23	0.05	0.02	0.021		0.23	0.14	0.05				0.02
		0.021	0.063		0.04	0.16	0.48			0.03	0.04	0.02	0.052		0.29	0.36	0.02				0.02
		0.367	0.189		0.04	0.05	0.03			0.14	0.03	0.02	0.398		0.02	0.02	0.02				0.02
		0.042	0.105		0.05	0.04	0.02			0.06	0.02	0.02	0.231		0.02	0.02	0.04				0.02
		0.398	0.556		0.31	0.03	0.02			0.21	0.05	0.02	1.268		0.02	0.03	0.03				0.03
		0.147	0.136		0.04	0.03	1.12			0.02	0.1	0.05	0.021		0.23	0.16	0.02				0.04
		0.115	0.514		0.02	0.04	0.08			0.15	0.09	0.02	0.031		0.04	0.06	0.02				0.02
		0.524	0.304		0.09	0.09	0.03			0.02	0.9	0.03	0.031		0.02	2.07	0.13				0.02
		0.136	0.755		0.02	0.5	0.02			0.42	0.06	0.2	0.021		0.03	0.02	0.13				0.04
		0.105	0.031		0.02	0.07	0.21			0.05	0.03	0.7	0.021		0.02	0.38	0.02				0.04
		0.073	0.681		0.04	0.04	0.24			0.05	0.02	0.47	0.43		0.31	0.02	0.35				0.02
		1.321	0.734		0.03	0.56	0.02			0.05	0.07	0.02	0.021		0.02	0.02	0.02				0.02
		1.226	0.262		0.41	0.02	0.02			0.03	0.13	0.28	0.021		0.03	0.06	0.02				0.11
		0.115	0.073		0.04	0.09	0.31			0.32	0.02	0.02	0.335		0.24	0.03	0.02				0.02
		0.587	0.21		0.2	0.02	0.04			0.05	0.03	0.05	0.021		0.02	0.33	0.19				0.04
		0.503	0.566		0.03	0.02	0.03			0.02	0.02	0.23	0.021		0.02	0.18	0.02				0.02
		0.262	0.031		0.44	0.02	0.61			0.17	0.09	0.05	0.293		0.18	0.02	0.15				0.02
		0.094	0.304		0.11	0.02	1.74			0.02	0.06	0.03	0.021		0.03	0.02	0.03				0.02
		0.241	0.954		0.05	0.03	0.5			0.13	0.06	0.02	0.052		0.29	0.02	0.02				0.02
		0.618	0.22		0.06	0.02	0.07			0.5	0.02	0.02	0.021		0.02	0.43	0.04				0.03
		0.094	0.115		0.05	0.02	0.04			0.03	0.14	0.03	0.021		0.04	0.06	0.05				0.02
		0.556	0.482		0.03	0.07	1			0.02	0.13	0.03	2.086		0.02	0.04	0.03				0.05
		0.241	0.084		0.09	0.05	0.05			0.02	0.06	0.02	0.157		0.02	0.03	0.03				0.02
		0.031	0.147		0.03	0.04	0.03			0.07	0.21	0.02	0.021		0.2	0.94	0.02				0.02
		0.031	0.063		0.02	0.02	0.16			0.03	0.03	0.04	0.021		0.06	0.18	0.02				0.02
		0.335	0.042		0.02	0.04	0.99			0.16	0.04	0.02	0.063		1.73	0.2	0.16				0.02
		0.052	0.556		0.13	0.06	0.17			0.43	0.02	0.36	0.031		0.11	0.27	0.08				0.02
		0.556	0.105		0.03	0.02	0.05			0.29	0.12	0.02	0.409		0.61	0.04	0.07				0.05
		0.618	0.021			0.36	0.49			0.02	0.04	0.03	0.042		0.07	1.5	0.03				0.02
		0.073	0.346			0.02	0.31			0.02	0.03	0.02	0.042		0.19	0.02	0.24				0.02
		0.042	0.157			0.27	0.49			0.02	0.03	0.02	0.021		0.02	0.04	0.03				0.02
		0.073	1.017			0.02	0.14			0.04	0.04	0.12	0.021		0.02	0.59	0.39				0.04
		0.608	0.115			0.05	0.32			0.22	0.03	0.02	0.021		0.02	1.83	0.02				0.02
		0.514	0.199			0.15	0.06			0.02	0.05	0.02	0.031		0.02	0.45	0.02				0.25
		0.241	0.147			0.05	0.1			0.03	0.03	0.46	0.021		0.58	0.43	0.02				0.02
		0.231	0.168			0.18	0.02			0.02	0.05	0.11	0.314		0.02	0.7	0.28				0.05
		0.293	0.43			0.1	0.2			0.04	0.22	0.04	0.021		0.16	0.03	0.02				0.02
		0.189	0.136			0.03	0.32			0.07	0.02	0.02	0.073		0.32	0.03	0.16				0.02
		0.042	0.063			0.04	0.04			0.03	0.08	0.03	0.021		0.12	0.05	0.02				0.13
		1.163	0.063			0.03	0.02			0.03	0.04	0.02	0.021		0.02	0.02	0.03				0.08
		0.786	0.472			0.32	0.36			0.04	0.23	0.08	1.394		0.02	0.34	0.16				0.02
		0.031	0.168			0.03	0.03			0.03	0.17	0.04	0.021		0.03	0.04	0.02				0.03
		0.252	0.105			0.03	0.47			0.03	0.04	0.04	0.073		0.02	0.02	0.07				0.03
		0.419	0.681			0.36	0.02			0.03	0.02	0.07	0.514		0.02	0.21	0.04				0.22
		0.021	0.052			0.06	0.02			0.16	0.35	0.03	0.126		0.11	0.03	0.02				0.03
		0.084	0.042			0.08	0.02			0.84	0.03	0.05	0.021		0.02	0.56	0.02				0.05
		0.021	0.063			0.03	0.07			0.02	0.11	0.04	0.042		0.02	0.32	0.02				0.05
		0.388	0.042			0.04	0.02			0.03	0.02	0.06	0.105		0.02	0.51	0.08				0.17
		0.482	0.367			0.03	0.1			0.02	0.08	0.5	0.021		0.24	0.09	0.14				0.03
		0.231	0.063			0.2	0.25			0.3	0.04	0.02	0.021		0.76	0.11	0.38				0.02
		0.126	0.021			0.02	0.34			0.05	0.58	0.06	0.587		0.5	0.03	0.02				0.05
		0.252	0.136			0.02	0.04			0.04	0.05	0.03	0.021		0.03	0.03	0.17				0.02
		0.031	0.063			0.02				0.02	0.02	0.24	0.901		0.32	0.03	0.02				0.04
		0.052	0.042			0.02				0.97	0.03	0.27	0.126		0.05	0.09	0.03				0.02
		0.073	0.461			0.09				0.12	0.02	0.02	0.189		0.9	0.04	0.05				0.03
		0.126	0.126			0.02				0.34	1.54	0.09	0.021		0.05	0.06	1.59				0.11
		0.073	0.021			0.04				0.04	0.05	0.02	0.021		0.04	0.02	0.04				0.03
		1.226	0.073			0.02				0.47	0.02	0.14	0.031		0.1	0.07	0.27				0.03
		0.094	0.021			0.03				0.02	0.06	0.26	0.073		0.02	0.04	0.02				0.02
		0.073	0.021			0.02				0.04	0.2	0.02	0.178		0.03	0.02	0.03				0.02
		0.052	1.436			0.02				0.03	0.05	0.02	0.021		0.02	0.62	0.07				0.02
		0.021	0.021			0.03				0.05	0.1	0.03	0.021		0.02	0.03	0.25				0.02
		0.293	0.377			0.02				0.03	0.02	0.02	0.021		0.18	0.09	0.26				0.02
		0.304	0.168			0.02				0.04	0.02	0.02	0.031		0.03	0.02	0.04				0.02
		0.566	0.21			0.63				1.11	0.02	0.05	0.126		0.04	0.02	0.02				0.02
		0.073	0.073			0.39				0.06	0.1	0.02	0.031		0.21	0.03	0.26				0.03
		0.073	0.084			0.07				0.06	0.08	0.02	0.021		0.02	0.02	0.03				0.06
		0.786	0.409			0.03				0.07	0.35	0.05	0.084		0.04	0.02	0.36				0.02
		0.293	0.88			0.02				0.88	0.04	0.02	0.524		0.11	0.12	0.02				0.02
		0.189	0.346			0.05				0.12	0.02	0.03	0.021		0.17	0.06	0.37				0.05
		0.105	0.503			0.02				0.19	0.02	0.03	0.021		0.07	0.13	0.02				0.04
		0.388	0.178			0.03				0.31	0.22	0.03	0.021		0.02	0.03	0.02				0.02
		0.073	0.084			0.02				0.11	0.06	0.03	1.74		0.02	0.03	0.02				0.03
		0.084	0.629			0.04				0.02	0.13	0.06	0.042		0.06	0.02	0.02				0.02
		0.031	0.042			0.03				0.02	0.03	0.05	0.021		0.05	0.03	0.03				0.03
		0.052	0.021			0.02				0.02	0.04	0.07	0.031		0.05	0.03	0.04				0.02
		0.052	0.21							0.1	0.02	0.02	0.021		0.04	0.13	0.02				0.02
		1.017	0.021							0.06	0.09	0.37	0.021		0.07	0.48	0.05				0.07
		0.335	0.073							0.04	0.06	0.12	0.021		0.05	0.12	0.02				0.02
		0.021	0.713							0.02	0.1	0.34	0.063		1.16	0.02	0.02				0.02
		0.618	0.021							0.45	0.02	0.02	0.021		0.07	0.04	0.1				0.03
		0.084	0.419							0.04	0.06	0.04	0.021		0.37	0.48	0.49				0.02
		1.646	0.031							0.04	0.03	0.54	0.031		0.02	0.02	0.07				0.03
		1.09	0.168							0.03	0.02	0.06	0.293		0.06	0.02	0.02				0.02
		0.021	0.063							0.08	0.04	1.31	0.021		0.11	0.29	0.02				0.02
		0.608	1.184							0.29	0.02	0.03	0.031		0.64	0.02	0.02				0.09
		0.084	0.597							0.07	0.03	0.09	0.052		0.05	0.02	0.02				0.02
		0.052	0.304							0.02	0.06	0.02	0.639		0.05	0.06	0.46				0.02
		0.409	0.21							0.1	0.02	0.08	0.66		0.02	0.21	0.02				0.02
		0.031	0.681							0.07	0.03	0.02	0.052		0.02	0.68	0.07				0.02
		0.189	0.073							0.05	0.02	0.16	0.031		0.41	0.12	0.02				0.02
		0.681	0.597							0.12	0.1	0.06	0.042		0.05	0.02	0.02				0.08
		0.577	0.021							0.03	0.7	0.02	1.635		0.03	0.03	0.03				0.02
		0.199	0.356							0.48	0.03	0.02	0.021		0.24	0.14	0.04				0.02
		0.252	0.147							0.05	0.05	0.37	0.021		0.03	0.02	0.07				0.03
		0.084	0.44							0.69	0.05	0.04	0.021		0.03	0.04	0.28				0.03
		0.273	0.189							0.03	0.04	0.02	0.524		0.06	0.02	0.02				0.03
		0.021	0.231							0.22	0.04	0.05	0.147		0.02	0.04	0.05				0.03
		0.755	0.335							0.25	0.02	0.04	0.189		0.03	0.91	0.14				0.05
		0.084	0.063							0.02	0.02	0.1	0.021		0.59	0.02	0.03				0.02
		0.063	0.073							0.79	0.07	0.42	0.157		0.09	0.29	0.07				0.12
		0.671	0.021							1.05	0.09	0.02	0.021		0.04	0.07	0.07				0.03
		0.052	0.293							0.03	0.03	0.02	0.639		0.23	0.03	0.02				0.05
		0.073	0.021							0.04	0.04	0.03	0.105		0.03	0.11	0.21				0.03
		0.22	0.314							0.23	0.09	0.03	0.042		0.11	0.02	0.03				0.15
		0.314	0.031							0.14	0.11	0.03	0.346		0.02	0.02	0.04				0.02
		0.031	0.021							0.16	0.02	0.72	0.021		0.07	0.08	0.02				0.04
		0.042	0.241							0.12	0.12	0.02	0.031		0.02	0.03	0.06				0.03
		0.042	0.052							0.12	0.02	0.6	0.262		0.53	0.03	0.27				0.02
		0.346	0.65							0.07	0.18	0.11	0.105		0.03	0.16	0.02				0.02
		0.293	0.021							0.25	0.03	0.02	0.356		0.08	0.52	0.03				0.02
		0.493	0.136							0.02	0.04	0.08	0.105		0.05	0.02	0.76				0.03
		0.828	0.136							0.08	0.1	0.02	0.031		0.06	0.03	0.12				0.13
		0.042	0.377							0.18	0.06	0.02	0.021		0.02	0.39	0.05				0.02
		0.157	0.021							0.23	0.29	0.04	0.031		0.48	0.02	0.08				0.03
		0.199	0.031							0.29	0.12	0.02	0.031		0.62	0.21	0.04				0.03
		0.147	0.042							0.11	0.1	0.02	1.971		0.17	0.22	0.04				0.43
		0.22	0.451							0.05	0.03	0.05	1.017		0.02	0.11	0.02				0.03
		0.073	0.66							0.88	0.1	0.03	0.943		0.06	0.02	0.02				0.02
		0.189	0.042							0.09	0.03	0.03	0.063		0.03	0.05	0.08				0.02
		0.304	0.262							0.46	0.11	0.03	0.157		0.02	0.05	0.03				0.03
		0.335	0.031							0.02	0.08	4.48	0.021		0.05	0.02	0.04				0.08
		0.786	0.262							0.14	0.03	0.02	0.22		0.02	0.02	0.02				0.03
		0.052	0.451							0.23	0.13	0.02	0.22		0.02	0.02	0.07				0.07
		0.052	0.304							0.36	0.02	0.08	0.052		0.02	0.04	0.08				0.02
		0.178	0.199							0.98	0.18	0.02	0.084		0.03	0.17	0.03				0.02
		0.189	0.042							0.06	0.11	0.08	0.063		0.02	0.44	0.79				0.04
		0.356	0.346							0.68	0.79	0.04	0.021		0.09	0.09	0.03				0.05
		0.094								0.04	0.05	0.27	0.031		0.02	0.02	0.02				0.02
		0.157								0.34	0.11	0.03	0.105		0.03	0.02	1.22				0.03
		0.094								0.11	0.03	0.04	0.157		0.02	0.02	2.45				0.02
		0.252								0.03	0.02	0.8	0.063		0.07	0.57	0.09				0.03
		0.052								0.1	0.03	0.02	0.073		0.04	0.14	0.91				0.03
		0.031								0.41	0.02	0.29	0.86		0.02	0.54	0.05				0.1
		0.115								0.02	0.03	0.02	0.021		0.02	0.9	0.38				0.05
		0.189								0.02	0.15	0.02	0.43		0.03	0.04	0.06				0.04
		0.241								0.57	0.08	0.06	0.325		0.04	0.05	0.02				0.04
		0.084								0.28	0.07	0.03	0.147		0.03	0.02	0.1				0.02
		0.063								0.14	1.88	0.02	0.409		0.08	0.02	0.02				0.04
		0.073								0.05	0.08	0.02	0.189		0.02	0.02	0.03				0.02
		0.052								0.02	0.2	0.19	0.021		0.06	0.04	0.02				0.02
		0.031								0.29	0.03	0.02	0.042		0.02	0.02	0.06				0.02
		0.178								0.06	0.05	0.02	0.021		0.03	0.92	0.02				0.04
		0.252								0.02	0.22	0.03	0.021		0.27	1.64	0.02				0.02
		0.094								0.02	0.15	0.02	0.021		0.03	0.03	0.46				0.08
		0.021								0.08	0.03	0.08	0.105		0.03	1.31	0.07				0.02
		0.021								0.02	1.18	0.03	0.021		0.32	0.11	0.02				0.02
		0.115								0.05	0.02	0.02	0.063		0.02	0.05	0.02				0.02
		0.084								0.02	0.02	0.4	0.052		0.02	0.36	0.26				0.02
		0.073								0.04	0.02	0.02	0.126		0.14	0.08	0.02				0.05
		0.063								0.04	0.04	0.06	0.031		0.21	0.02	0.03				0.12
		0.493								0.19	0.03	0.03	0.115		0.02	0.06	0.14				0.05
										0.05	0.02	0.14	0.021		0.02	0.03	0.06				0.02
										0.12	0.05	0.07	0.031		0.37	0.02	0.02				0.06
										0.02	0.02	0.02	0.021		0.02	0.59	0.02				0.09
										0.45	0.06	0.02	0.073		0.06	0.1	0.03				0.22
										0.02	0.02	0.02	0.597		0.84	0.03	0.02				0.06
										0.04	0.02	0.02	0.189		0.08	0.74	0.1				0.15
										0.03	0.68	0.02	0.031		0.16	0.06	0.03				0.02
										0.04	0.1	0.02	0.031		0.03	0.03	0.02				0.02
										0.02	0.06	0.03	0.021		0.02	0.06	0.02				0.02
										0.74	0.02	0.04	0.021		0.03	0.02	0.04				0.05
										0.63	0.78	0.02	0.031		0.21	0.08	0.02				0.06
										0.3	0.05	0.02	0.052		0.02	0.02	0.09				0.02
										0.71	0.08	0.02	0.577		0.03	0.42	0.05				0.06
										0.03	0.16	0.05	0.063		0.37	0.02	0.14				0.02
										0.06	0.03	0.07	0.031		0.05	0.32	0.04				0.04
										0.07	0.02	0.03	0.021		0.03	0.07	0.03				0.03
										0.33	0.03	0.03	0.031		0.02	0.06	0.15				0.3
										0.02	0.03	0.03	0.063		0.12	0.03	0.02				0.02
										0.02	0.04	0.02	0.021		0.2	0.53	0.02				0.02
										0.03	0.95	0.04	0.021		0.46	0.06	0.02				0.02
										0.05	0.03	0.1	0.147		0.05	0.02	0.2				0.02
										0.27	0.02	0.07	0.021		0.03	0.02	0.24				0.08
										0.04	0.04	0.02	0.021		0.02	0.07	0.04				0.03
										0.46	0.02	0.17	0.052		0.02	0.48	0.02				0.11
										0.6	0.02	0.05	0.283		0.02	0.31	2.49				0.02
										0.03	0.07	0.02	0.115		0.4	0.46	0.02				0.03
										0.04	0.02	0.03	0.031		0.09	0.05	0.02				0.05
										0.14	0.03	0.02	1.635		0.03	0.04	0.04				0.06
										0.23	0.39	0.04	0.021		0.02	0.45	0.02				0.02
										0.02	1.48	0.02	0.021		0.02	0.02	0.02				0.03
										0.25	0.14	0.02	0.692		0.03	0.42	0.02				0.02
										0.06	1.17	0.04	0.021		0.21	0.02	0.02				0.06
										0.19	0.04	0.02	0.021		0.06	0.05	0.04				0.03
										0.02	0.03	0.02	0.042		0.03	0.43	0.04				0.02
										0.02	0.02	0.35	0.021		0.15	0.04	1.35				0.02
										0.02	0.06	0.33	0.042		0.02	0.12	0.07				0.03
										0.16	0.02	0.03	0.021		0.04	0.25	0.68				0.03
										0.02	0.02	0.02	0.021		0.02	0.16	0.02				0.03
										0.03	0.03	0.15	0.042		0.16	0.04	0.26				0.02
										0.44	0.5	0.02	0.021		0.04	0.32	0.12				0.02
										0.03	0.02	0.13	1.321		0.09	0.02	0.03				0.02
										0.12	0.03	0.59	0.199		0.02	0.04	0.06				0.02
										0.03	0.05	0.05	0.031		0.39	0.03	0.02				0.04
										0.03	0.02	0.02	0.115		0.48	0.02	0.06				0.02
										0.23	0.03	0.02	0.021		0.05	1.1	0.04				0.08
										0.08	0.02	0.04	0.87		0.02	0.03	0.15				0.02
										0.28	0.05	0.02	0.115		0.02	0.03	0.15				0.02
										0.67	0.04	0.54	0.084		0.82	0.03	0.02				0.03
										0.13	0.03	0.02	0.042		0.02	0.03	0.03				0.02
										0.04	0.28	0.06	0.063		0.04	0.03	0.02				0.02
										0.05	0.02	0.15	0.021		0.23	0.02	0.02				0.03
										0.43	0.02	0.38	0.325		0.03	0.3	0.04				0.07
										0.18	0.03	0.02	0.398		0.03	0.82	0.02				0.02
										0.03	0.12	0.15	0.419		0.76	0.06	0.03				0.02
										0.02	0.2	0.05	0.021		0.02	0.02	0.03				0.03
										0.06	0.02	0.02	0.618		0.09	0.37	0.51				0.02
										0.09	0.02	0.05	0.105		0.02	0.02	0.04				0.03
										0.48	0.02	0.8	0.021		0.95	0.07	0.03				0.02
										0.02	0.04	0.02	0.021		0.02	0.04	0.96				0.02
										0.28	0.37	0.04	0.084		0.02	0.03	0.02				0.03
										0.04	0.03	0.02	0.021		0.02	0.03	0.02				0.17
										0.04	0.03	0.02	0.293		0.02	0.07	0.06				0.02
										0.46	0.03	0.06	0.021		0.02	0.02	0.05				0.03
										0.02	0.02	0.05	0.231		0.03	0.02	0.02				0.02
										0.04	0.02	0.02	0.021		0.02	0.27	0.05				0.02
										0.08	0.08	0.02	0.021		0.82	0.27	0.02				0.07
										0.03	0.04	0.02	0.105		0.02	0.82	0.02				0.02
										0.02	0.6	0.05	0.021		0.02	0.02	0.03				0.03
										0.02	0.02	0.14	0.021		0.03	0.02	0.06				0.02
										0.18	0.04	0.04	0.052		0.14	0.45	0.02				0.2
										0.02	0.05	0.02	0.86		0.06	0.03	0.03				0.03
										0.72	0.02	0.02	0.021		0.05	0.03	0.53				0.02
										0.03	0.03	0.06	0.105		0.03	0.05	0.34				0.04
										0.09	0.11	0.02	0.031		0.02	0.05	0.03				0.05
										0.12	0.09	0.02	0.021		0.12	0.05	0.07				0.04
										0.04	0.04	0.06	0.43		0.02	0.03	0.06				0.03
										0.02	0.04	0.02	0.021		0.04	0.52	1.3				0.02
										0.07	0.06	0.03	0.262		0.07	0.02	0.02				0.06
										0.03	0.03	0.02	0.115		0.02	0.72	0.62				0.03
										0.56	0.24	0.03	1.205		0.04	0.43	0.03				0.02
										0.05	0.02	0.02	0.262		0.37	0.02	0.06				0.03
										0.02	0.05	0.4	0.293		0.02	0.03	0.02				0.02
										0.06	0.03	0.04	0.021		0.05	0.29	0.43				0.03
										0.03	0.04	0.03	0.618		0.02	0.41	0.03				0.02
										0.02	1.45	0.02	0.031		0.02	0.02	0.03				0.02
										0.1	0.07	0.02	0.021		0.28	0.5	0.1				0.02
										0.02	0.02	0.03	0.052		0.08	0.89	0.04				0.02
										0.03	0.05	0.03	0.304		0.11	0.14	0.62				0.04
										0.07	0.07	0.02	0.042		0.03	0.07	0.02				0.02
										0.08	0.02	0.02	0.031		0.02	0.08	0.16				0.04
										0.08	0.02	0.02	0.021		0.27	0.29	0.25				0.02
										0.15	0.13	0.02	0.021		0.05	0.02	0.12				0.02
										0.05	0.47	0.02	0.021		0.05	0.03	0.02				0.04
										0.02	0.31	0.74	0.168		0.61	0.02	0.02				0.02
										1.31	0.04	0.04	0.031		0.02	0.1	0.03				0.06
										0.31	0.08	0.46	0.042		0.04	0.02	0.03				0.02
										0.21	0.38	0.46	0.189		0.03	0.19	0.03				0.02
										0.03	0.03	0.03	0.063		0.72	0.1	0.33				0.02
										0.11	0.85	0.02	0.052		0.03	0.02	0.16				0.1
										0.04	0.07	0.07	0.105		0.05	0.03	0.04				0.05
										0.39	0.03	0.68	1.342		0.03	0.56	0.09				0.02
										0.02	0.03	0.02	0.021		0.36	0.39	0.04				0.02
										0.03	0.02	0.02	0.105		1.9	0.72	0.71				0.12
										0.02	0.05	0.06	0.031		0.04	0.09	0.06				0.02
										0.35	0.18	0.02	0.042		0.02	0.02	0.28				0.02
										0.09	0.09	0.02	0.231		0.07	0.23	0.04				0.08
										0.6	0.02	0.02	0.031		0.02	0.02	0.03				0.03
										0.23	0.16	0.03	0.105		1.92	0.24	0.26				0.04
										0.06	0.1	0.03	0.021		0.09	0.36	0.24				0.03
										0.5	0.02	0.3	0.021		0.02	0.33	0.02				0.02
										0.05	0.1	0.02	0.021		0.48	0.02	0.37				0.03
										0.03	0.02	0.02	0.241		0.02	0.02	0.02				0.02
										0.18	0.05	0.02	0.493		0.04	0.04	0.15				0.07
										1.23	0.07	0.03	0.031		0.02	0.04	0.05				0.02
										0.44	0.07	0.02	0.744		0.02	0.3	0.02				0.02
										0.04	0.16	0.03	0.021		0.03	0.02	0.08				0.02
										0.05	0.02	0.02	0.021		0.03	0.41	0.02				0.02
										0.02	0.68	0.02	0.147		0.04	0.02	0.57				0.04
										0.02	0.12	0.02	0.021		0.04	0.02	0.25				0.02
										0.06	0.09	0.83	0.231		0.02	0.02	0.03				0.02
										0.03	0.02	0.02	0.031		0.03	0.05	0.02				0.03
										0.56	0.04	0.02	0.723		0.12	0.02	0.16				0.03
										0.13	0.04	0.4	0.042		0.07	0.02	0.02				0.05
										0.41	0.1	0.03	0.031		0.02	0.25	0.03				0.04
										0.02	0.16	0.07	0.168		0.02	0.02	0.02				0.02
										0.06	0.12	0.21	0.105		0.17	0.43	0.65				0.04
										0.21	0.03	0.02	0.031		0.43	0.39	0.02				0.02
										0.02	0.05	0.55	0.157		0.02	0.52	0.08				0.03
										0.02	0.11	0.03	0.314		0.09	0.02	0.02				0.02
										0.07	0.22	0.28	0.199		0.02	0.09	0.06				0.02
										0.04	0.1	1.17	0.021		0.39	0.02	0.09				0.02
										0.03	0.02	0.04	0.021		0.07	0.08	0.04				0.04
										0.04	0.28	0.04	0.021		0.02	0.09	0.05				0.06
										0.08	0.08	0.02	0.021		0.02	0.58	0.02				0.02
										0.05	0.02	0.02	0.608		0.02	0.02	0.09				0.02
										0.07	0.02	0.02	0.021		0.06	0.02	0.03				0.02
										0.18	0.03	0.02	0.031		0.35	0.31	0.02				0.04
										0.03	0.02	0.25	0.084		0.08	0.11	0.02				0.02
										0.13	0.03	0.06	0.115		0.02	0.04	0.02				0.02
										0.07	0.02	0.02	0.021		0.19	0.05	0.02				0.02
										0.02	0.02	0.23	0.126		0.02	0.08	0.92				0.25
										0.13	0.02	0.05	0.021		0.06	0.1	0.03				0.02
										0.15	0.56	0.02	0.021		0.3	0.42	0.04				0.03
										0.33	0.03	0.04	0.545		0.46	0.03	0.02				0.02
										0.02	0.65	0.11	0.021		0.09	0.05	0.02				0.04
										0.03	0.06	0.97	0.042		0.02	0.03	0.02				0.02
										0.02	0.13	0.02	0.681		0.03	0.03	0.6				0.02
										0.39	0.03	0.03	0.031		0.64	0.03	0.07				0.09
										0.03	0.81	0.02	0.042		0.05	0.02	0.12				0.08
										0.02	0.16	0.03	0.042		0.02	0.02	0.03				0.07
										0.02	0.07	0.2	0.273		0.91	0.02	0.02				0.03
										0.03	0.03	0.02	0.021		0.13	0.28	1.12				0.02
										0.03	0.03	0.15	0.021		0.11	0.02	0.17				0.03
										0.05	0.24	0.02	0.084		0.02	1.79	0.28				0.02
										0.36	0.03	0.5	0.031		0.03	0.02	0.08				0.03
										0.1	0.25	0.03	0.094		0.21	0.05	0.02				0.05
										0.1	0.02	0.02	0.063		0.02	0.02	0.02				0.02
										0.36	0.04	0.02	0.147		0.13	0.03	0.03				0.02
										0.03	2.04	0.03	0.021		0.02	0.02	0.04				0.05
										0.02	0.07	0.02	0.021		0.07	0.02	0.03				0.05
										0.02	0.02	0.05	0.021		0.73	0.02	0.02				0.02
										0.02	0.02	0.07	0.88		0.02	2.16	0.02				0.02
										0.02	0.02	0.02	0.031		0.02	0.02	0.04				0.13
										0.23	0.13	0.05	0.157		0.07	0.03	0.06				0.03
										0.58	0.09	0.12	0.461		0.05	0.02	0.04				0.02
										0.33	0.14	0.02	0.021		0.09	0.02	0.02				0.04
										0.1	0.08	0.02	0.734		1.3	0.02	0.99				0.09
										0.08	0.03	0.06	0.031		0.26	0.06	0.03				0.02
										0.12	0.05	0.03	0.042		0.03	0.13	0.06				0.03
										0.14	0.11	0.02	0.43		0.02	0.12	0.02				0.03
										0.16	0.03	0.02	0.021		0.2	0.04	0.04				0.03
										0.02	0.09	0.09	0.073		0.05	0.18	0.02				0.02
										0.28	0.09	0.03	0.021		0.08	0.02	0.25				0.03
										0.02	0.03	0.02	0.021		0.02	0.35	0.08				0.02
										0.04	0.03	0.1	0.021		0.06	0.44	0.02				0.02
										0.02	0.04	0.02	0.021		0.03	0.05	0.03				0.02
										0.37	0.76	0.03	0.105		0.02	0.02	0.05				0.03
										1.52	0.23	0.03	0.031		0.98	0.04	1.01				0.02
										0.04	0.02	0.15	0.021		0.02	0.42	0.03				0.03
										0.04	0.05	0.08	0.021		0.74	0.02	0.04				0.02
										0.03	0.02	0.03	0.021		0.02	0.07	0.02				0.02
										0.1	0.02	0.02	0.021		0.05	0.06	0.02				0.06
										0.07	0.13	0.69	0.021		0.11	0.33	0.02				0.05
										1.32	0.04	0.05	0.021		0.02	0.26	0.33				0.68
										0.18	0.04	0.02	0.304		0.07	0.8	0.02				0.03
										0.31	0.07	0.02	0.052		5.14	0.08	0.05				0.02
										0.39	0.91	0.03	0.115		0.02	0.05	0.34				0.04
										0.04	0.02	0.24	0.021		0.02	0.02	0.08				0.05
										0.03	0.02	0.02	0.021		0.03	0.04	0.04				0.09
										0.06	0.05	0.02	0.031		0.71	1.61	0.05				0.02
										0.04	0.43	0.04	0.031		0.2	0.16	0.03				0.02
										0.12	0.06	0.04	0.021		0.02	0.93	0.03				0.03
										0.02	0.02	0.02	0.021		0.02	0.02	0.11				0.02
										0.07	0.13	0.07	0.021		0.35	0.66	0.05				0.02
										0.5	0.06	0.02	0.031		0.03	0.02	0.05				0.03
										1.15	0.04	0.02	0.084		0.06	0.05	0.03				0.21
										0.02	0.09	0.02	0.031		0.07	0.1	0.02				0.02
										0.02	0.14	0.02	0.031		0.04	0.02	0.45				0.02
										0.43	0.43	0.02	0.021		0.04	0.07	0.02				0.03
										0.08	0.02	0.02	0.021		0.09	0.29	0.06				0.03
										0.07	0.03	0.03	0.021		0.02	0.22	0.21				0.02
										0.02	0.02	0.02	0.325		0.02	0.11	0.07				0.04
										0.03	0.02	0.03	0.042		0.05	0.1	1.17				0.02
										0.02	0.03	0.63	0.021		0.34	0.04	0.5				0.15
										0.4	0.02	0.45	0.073		0.02	0.14	0.05				0.02
										0.02	0.07	0.08	0.021		0.04	0.05	0.02				0.02
										0.06	0.03	0.05	0.031		0.28	0.02	0.02				0.04
										0.21	0.44	0.07	0.021		0.02	0.02	0.02				0.02
										0.06	0.03	0.02	0.073		0.14	0.07	0.02				0.08
										0.03	0.08	0.03	0.21		0.09	0.18	0.02				0.02
										0.02	0.1	0.02	0.021		0.02	0.07	0.02				0.05
										0.03	0.02	0.09	0.021		0.02	0.05	0.12				0.02
										0.02	0.06	0.03	0.44		0.07	1.06	0.07				0.03
										0.07	0.03	0.02	1.006		0.18	0.02	0.02				0.02
										0.03	0.02	0.05	0.021		0.02	0.06	0.07				0.02
										0.13	0.18	0.87	0.031		0.64	0.06	0.02				0.04
										0.03	0.04	0.02	0.063		0.02	0.07	0.08				0.02
										0.14	0.04	0.02	0.021		0.58	0.03	0.61				0.05
										0.03	0.09	0.21	0.105		0.09	0.02	0.02				0.04
										0.83	0.07	0.11	0.021		0.06	0.43	0.04				0.02
										0.51	0.02	0.13	0.367		0.02	0.02	0.02				0.03
										0.02	0.03	1.03	0.031		0.04	0.36	0.05				0.02
										0.14	0.25	0.03	0.178		1.01	0.02	0.02				0.02
										0.64	0.08	0.05	0.545		0.02	0.05	0.04				0.05
										1.7	0.04	0.06	0.147		0.23	0.1	0.13				0.05
										0.02	0.02	0.02	0.021		0.04	0.03	0.02				0.03
										0.03	0.21	0.04	0.021		0.03	0.03	0.04				0.02
										0.08	0.04	0.07	0.021		0.29	0.05	0.97				0.02
										0.07	1.28	0.04	0.094		0.3	0.03	0.02				0.02
										0.02	0.04	0.14	0.021		0.87	0.04	0.19				0.03
										0.07	0.03	0.02	0.22		0.04	0.04	0.05				0.06
										0.13	0.04	0.14	1.205		0.1	0.04	0.02				0.03
										0.31	0.05	0.29	0.021		0.02	0.03	0.03				0.02
										0.02	0.03	0.02	1.163		0.05	0.04	0.05				0.02
										0.34	0.44	0.02	0.136		0.03	0.3	0.02				0.09
										0.4	0.03	0.06	0.042		0.02	0.04	0.06				0.03
										0.08	0.04	0.03	0.052		0.22	0.14	0.11				0.03
										0.81	0.04	0.02	0.147		0.02	0.64	2.71				0.1
										0.1	0.04	0.84	0.021		0.07	0.06	0.03				0.02
										0.07	0.03	0.02	0.283		0.04	0.03	0.02				0.05
										0.16	0.12	0.02	0.031		0.08	0.05	0.02				0.1
										0.23	0.14	0.07	0.283		0.13	0.02	0.03				0.03
										0.02	0.03	0.02	0.021		0.06	0.06	0.27				0.03
										0.1	0.06	0.6	0.021		0.03	1.17	0.02				0.03
										0.07	0.28	0.03	0.021		0.08	0.12	0.07				0.02
										0.16	0.08	0.07	0.43		0.29	0.12	0.02				0.02
										0.06	0.04	0.02	0.031		0.07	0.4	0.09				0.03
										0.32	0.06	0.04	0.021		0.12	0.05	0.03				0.03
										0.02	0.02	0.29	0.398		0.05	0.6	0.03				0.03
										0.08	0.48	0.02	0.021		0.14	0.04	0.02				0.02
										0.05	0.02	0.06	0.713		0.07	0.34	0.05				0.03
										0.65	0.05	0.04	0.147		0.02	0.02	0.03				0.02
										0.03	0.02	0.32	0.105		0.03	0.02	0.03				0.03
										0.03	0.15	0.02	0.052		0.11	0.02	5.48				0.05
										0.03	0.16	0.03	0.115		0.03	0.03	0.12				0.02
										0.02	0.02	0.03	0.021		0.2	0.03	0.08				0.02
										0.17	0.02	0.02	0.094		0.04	0.07	0.29				0.07
										0.03	0.03	0.07	0.021		0.04	0.02	0.03				0.07
										0.11	0.07	0.02	0.115		0.02	0.02	0.15				0.02
										0.02	0.06	0.02	0.021		0.02	0.02	0.58				0.03
										0.57	0.4	0.02	0.503		0.05	0.53	0.76				0.02
										0.43	0.07	0.04	0.22		0.44	0.28	0.02				0.02
										0.07	0.09	0.02	0.021		0.34	0.02	0.26				0.07
										0.07	0.22	0.04	0.21		0.14	0.02	0.32				0.06
										0.34	0.2	0.21	0.021		0.04	0.36	0.12				0.07
										0.32	0.02	0.15	0.021		0.02	0.02	0.04				0.02
										0.02	0.21	0.02	0.933		0.05	0.38	0.05				0.02
										0.25	0.02	0.05	0.021		0.02	0.06	0.02				0.02
										0.68	0.14	0.02	0.021		0.03	0.02	0.02				0.04
										0.02	0.02	0.02	0.797		0.1	0.05	0.02				0.1
										0.05	0.04	0.12	0.042		0.02	0.05	0.07				0.02
										0.04	0.07	0.19	0.021		0.22	0.11	0.56				0.02
										0.28	0.02	0.6	0.031		0.02	0.62	0.03				0.02
										0.58	0.02	0.03	0.304		0.02	0.03	0.02				0.02
										0.03	0.08	0.02	0.252		0.04	0.05	0.04				0.02
										0.08	0.06	0.02	0.388		0.07	0.22	0.31				0.02
										0.3	0.04	0.05	0.031		0.78	1.27	0.02				0.03
										0.4	0.02	0.02	0.021		0.05	0.38	0.02				0.02
										0.02	0.02	0.34	0.021		0.03	0.8	0.02				0.02
										0.79	0.02	0.2	0.252		0.06	0.05	0.08				0.02
										0.02	0.27	0.02	0.042		0.02	0.02	0.32				0.07
										0.02	0.05	0.03	0.042		0.17	0.1	0.03				0.02
										0.06	0.02	0.03	1.31		0.05	0.51	0.02				0.02
										0.02	0.06	0.02	0.22		0.04	0.04	0.03				0.05
										0.14	0.03	0.02	0.136		0.04	0.02	0.06				0.02
										0.07	0.09	0.02	0.618		0.07	0.03	0.65				0.02
										0.37	0.02	0.06	0.031		0.08	0.06	0.02				0.07
										0.08	0.03	0.02	0.105		0.28	0.02	0.02				0.02
										0.02	0.04	0.02	0.021		0.02	0.02	0.02				0.02
										0.02	0.07	0.02	0.031		1.49	0.02	0.02				0.02
										0.17	0.02	0.54	0.157		1.33	0.87	0.02				0.02
										0.05	0.13	0.02	0.021		0.02	0.02	0.04				0.02
										0.05	0.03	0.02	0.042		0.33	0.02	0.03				0.03
										0.02	0.05	0.22	0.021		0.02	0.08	0.02				0.02
										0.2	0.47	0.18	0.021		0.02	0.02	0.02				0.1
										0.16	0.03	0.03	0.063		0.03	0.03	0.02				0.02
										0.02	0.02	0.09	0.314		0.02	0.04	0.23				0.02
										0.02	0.02	0.54	0.021		0.22	0.63	0.16				0.02
										0.02	2.76	0.03	0.021		0.72	0.02	0.02				0.02
										0.08	0.28	0.02	0.052		0.04	0.02	0.02				0.03
										0.08	0.02	0.02	0.021		0.02	0.48	0.05				0.02
										0.02	0.5	0.02	0.021		0.11	0.03	0.03				0.1
										0.28	0.03	0.18	0.021		0.21	0.05	0.04				0.11
										0.07	0.08	0.65	0.073		0.04	0.05	0.03				0.02
										0.02	0.39	0.22	0.021		0.02	0.06	0.03				0.43
										0.02	0.3	0.02	0.241		0.03	0.67	0.04				0.03
										0.05	0.17	0.03	0.021		1.95	0.1	0.04				0.02
										0.41	0.4	0.03	0.031		0.16	0.07	0.03				0.02
										0.03	0.02	0.31	0.335		0.06	0.03	0.06				0.03
										0.35	0.07	0.17	0.021		0.33	0.32	0.02				0.02
										0.02	0.1	0.02	0.021		0.02	0.02	0.02				0.02
										0.38	0.03	0.02	0.21		0.09	0.33	0.15				0.07
										0.03	0.12	0.1	0.031		0.02	0.06	0.02				0.02
										0.12	0.04	0.04	0.273		1.08	0.27	1.46				0.02
										0.02	0.03	0.02	0.105		0.02	0.53	0.04				0.03
										0.53	0.16	0.13	0.021		0.07	0.02	0.03				0.02
										0.03	0.02	0.09	0.021		0.02	0.02	0.03				0.42
										0.24	0.05	0.11	0.021		0.03	0.07	0.02				0.11
										0.02	0.13	0.1	0.985		0.48	0.02	0.02				0.07
										0.02	0.02	0.02	0.031		0.02	0.13	0.02				0.04
										0.02	0.04	0.02	0.943		0.02	0.03	0.04				0.02
										0.02	0.36	0.51	0.052		0.03	0.02	0.06				0.05
										0.04	0.04	0.02	0.262		0.03	0.02	0.24				0.03
										0.02	0.02	0.34	0.021		0.02	0.1	0.1				0.02
										0.03	0.07	0.03	0.021		0.33	0.05	0.13				0.02
										0.03	0.05	0.2	0.031		0.09	0.02	0.52				0.02
										0.03	0.03	0.04	0.052		0.18	0.04	0.03				0.02
										0.19	0.06	0.05	0.073		0.02	0.03	0.11				0.03
										0.05	0.04	0.09	0.021		0.33	0.37	0.03				0.02
										0.02	0.02	1.29	0.021		0.08	0.04	0.02				0.02
										0.03	0.15	0.05	0.252		0.03	0.03	0.03				0.04
										0.02	0.04	0.03	0.147		0.02	0.06	0.03				0.02
										0.49	0.05	0.02	0.021		0.08	0.16	0.27				0.02
										0.12	0.02	0.04	0.818		0.02	0.03	0.02				0.02
										0.09	0.1	0.17	0.084		0.03	0.23	0.02				0.02
										0.09	1.05	0.03	0.084		0.07	0.02	0.2				0.15
										0.02	0.05	0.02	1.939		0.05	0.03	0.02				0.06
										0.02	0.02	0.05	0.021		0.04	0.03	0.1				0.04
										0.02	0.06	0.19	0.021		0.25	0.03	0.08				0.04
										0.05	0.02	0.37	0.031		0.02	0.02	0.23				0.02
										0.06	0.02	0.05	0.262		0.04	1.62	0.03				0.02
										0.09	0.02	0.45	0.356		1.71	0.11	0.04				0.02
										0.17	0.03	0.05	0.021		0.02	0.26	0.04				0.04
										0.19	0.03	0.13	0.021		0.02	0.81	0.14				0.02
										0.09	0.09	0.02	0.021		0.77	0.22	0.04				0.02
										0.03	0.18	0.02	0.136		0.1	0.02	0.46				0.08
										0.61	0.02	0.02	0.189		0.17	0.04	0.09				0.09
										0.02	0.14	0.03	0.021		0.02	0.02	0.45				0.03
										0.02	0.05	0.07	0.031		0.03	0.03	0.02				0.06
										0.02	0.71	0.3	0.021		0.04	0.84	0.24				0.17
										0.02	0.47	0.02	0.021		0.25	0.05	0.02				0.04
										0.12	0.03	0.06	0.115		0.02	0.38	0.02				0.03
										0.02	0.02	0.03	0.031		0.2	0.16	0.03				0.03
										0.03	0.06	0.03	0.021		0.93	0.02	0.03				0.04
										0.1	0.03	0.04	0.021		0.03	0.3	0.28				0.02
										0.02	0.02	0.08	0.021		0.03	0.03	0.38				0.05
										0.36	0.1	0.03	0.031		0.02	0.12	0.02				0.02
										0.02	0.03	0.02	0.031		0.2	0.26	0.02				0.02
										0.02	0.02	0.02	0.042		0.02	0.06	0.02				0.03
										0.28	0.05	0.07	0.031		0.02	0.02	0.06				0.26
										0.02	0.17	0.02	0.021		0.07	0.03	0.04				0.11
										0.07	0.06	0.03	0.021		0.12	0.08	0.02				0.02
										0.02	0.32	0.36	0.021		0.04	0.63	0.62				0.02
										0.02	0.03	0.02	0.042		0.02	0.02	0.02				0.1
										0.26	1.12	0.03	0.042		0.55	0.08	0.02				0.02
										0.08	0.02	0.04	0.042		0.05	0.13	0.02				0.02
										0.07	0.02	0.02	0.031		0.02	0.29	0.04				0.08
										0.04	0.22	0.02	0.052		0.17	0.03	0.17				0.02
										0.02	0.3	0.02	0.031		0.03	0.02	0.02				0.03
										0.28	0.12	0.03	0.021		0.17	0.31	0.35				0.02
										0.07	0.07	0.02	0.052		0.05	0.02	2.66				0.03
										0.13	0.02	0.77	0.094		0.02	0.03	0.02				0.02
										0.14	0.91	0.02	0.052		0.02	0.03	0.31				0.04
										0.04	0.04	0.02	0.042		0.04	0.02	0.02				0.08
										0.06	0.12	0.02	0.199		0.02	0.52	0.02				0.04
										0.17	0.03	0.03	0.021		0.03	0.03	0.02				0.04
										0.03	0.03	0.09	0.021		0.03	0.11	0.02				0.03
										0.03	0.02	0.04	0.052		0.02	0.05	0.02				0.09
										0.02	0.04	0.03	0.021		0.02	0.11	0.19				0.02
										0.22	0.34	0.02	0.849		0.4	0.08	0.06				0.03
										0.06	0.03	0.02	0.168		0.72	0.02	0.03				0.11
										0.04	0.19	0.24	0.524		0.02	0.02	0.11				0.02
										2.89	0.12	0.02	0.021		0.05	0.02	0.02				0.04
										0.03	0.14	0.02	0.021		0.02	0.04	0.03				0.03
										0.02	0.21	0.29	0.052		0.03	0.04	0.04				0.02
										0.07	0.03	0.02	1.038		0.63	0.06	0.11				0.27
										0.14	0.04	0.02	0.147		0.05	0.25	0.02				0.02
										0.14	0.03	0.13	0.021		0.02	0.07	0.03				0.03
										0.05	1.92	0.02	0.073		0.06	0.02	0.02				0.02
										0.02	0.07	0.03	0.021		0.03	0.04	0.39				0.03
										0.11	0.02	0.08	0.052		0.02	0.02	0.3				0.07
										0.24	0.14	0.04	0.031		0.04	0.75	0.04				0.02
										0.02	0.3	0.03	0.377		0.19	0.64	0.03				0.02
										0.04	0.11	0.13	0.021		0.05	0.02	0.02				0.02
										1.03	0.06	0.02	0.021		0.1	0.09	0.03				0.03
										0.32	0.05	0.05	0.136		0.07	0.04	0.02				0.11
										0.06	0.06	0.05	0.042		0.15	0.11	0.04				0.02
										0.28	0.03	0.02	1.488		0.02	0.08	1.41				0.06
										0.08	0.02	0.03	0.042		0.21	0.02	0.02				0.02
										0.03	0.11	0.07	0.031		0.09	0.03	0.4				0.11
										0.02	0.06	0.02	0.021		0.02	0.28	0.26				0.02
										0.03	0.37	0.21	0.021		0.12	0.25	0.02				0.02
										0.1	0.08	0.02	0.765		0.13	0.03	0.04				0.06
										0.14	0.02	0.02	0.094		0.1	0.02	0.04				0.02
										0.02	0.03	2.5	0.021		0.02	0.05	0.04				0.11
										0.12	0.16	0.18	0.021		0.02	0.04	0.12				0.04
										0.6	0.06	0.02	0.073		0.04	0.12	0.44				0.03
										0.97	0.04	0.05	0.021		0.36	0.06	0.02				0.02
										0.19	0.03	0.04	0.021		0.09	0.36	0.06				0.02
										0.06	0.03	0.76	0.021		0.03	0.02	0.54				0.07
										0.03	0.14	0.12	0.933		0.09	0.07	0.02				0.06
										0.08	0.1	0.62	0.021		0.23	0.32	0.03				0.02
										0.07	0.03	0.02	0.031		0.03	0.09	0.67				0.02
										0.24	0.27	0.02	0.503		0.2	0.43	0.02				0.02
										0.67	0.02	0.22	0.021		0.04	0.43	0.03				0.02
										0.02	0.11	0.02	0.021		0.04	0.03	0.05				0.02
										0.18	0.02	0.57	0.021		0.02	0.03	2.42				0.21
										0.3	0.16	0.11	0.042		2.39	0.08	0.02				0.06
										0.03	0.02	0.03	0.063		0.73	0.02	0.4				0.07
										0.03	0.02	0.03	0.262		0.12	0.02	0.02				0.04
										0.07	0.02	0.03	0.021		0.03	0.02	0.33				0.06
										0.03	0.03	0.02	0.021		1.32	0.02	0.02				0.06
										0.02	0.04	0.02	0.042		0.11	0.05	0.05				0.02
										0.04	0.03	0.04			0.02	0.07	0.17				0.02
										0.02	0.17	0.61			0.02	0.15	0.02				0.02
										0.08	0.18	0.02			0.46	0.32	0.07				0.02
										0.17	0.03	0.02			0.05	0.03	0.02				0.03
										0.73	0.02	0.02			0.04	2.14	0.02				0.03
										0.09	0.05	0.05			0.35	0.59	0.02				0.02
										0.03	0.02	0.02			0.33	0.03	0.02				0.04
										0.1	0.32	0.02			0.03	0.27	0.02				0.04
										0.02	0.04	0.02			0.07	0.02	0.03				0.07
										0.43	0.02	0.02			0.09	0.13	0.02				0.03
										0.04	0.15	0.4			0.08	0.03	0.02				0.03
										0.02	0.04	0.19			0.04	2.75	0.5				0.02
										0.73	0.02	0.05			0.02	0.04	0.03				0.02
										0.28	0.16	0.02			0.35	0.22	0.03				0.02
										0.02	0.11	0.03			0.02	0.02	0.06				0.02
										0.17	0.05	0.22			0.02	0.02	0.02				0.02
										0.08	0.79	0.02			0.02	0.03	0.03				0.06
										0.06	0.03	0.02			0.02	0.02	0.02				0.02
										0.13	0.18	0.03			0.03	0.05	0.68				0.04
										0.09	0.05	0.06			0.02	0.09	0.16				0.08
										0.03	0.02	0.05			0.49	0.02	0.02				0.03
										0.08	0.03	0.27			0.02	0.02	0.27				0.02
										0.12	0.03	0.02			0.08	0.02	1.33				0.16
										0.04	0.3	0.5			0.83	0.03	0.04				0.02
										0.04	0.03	0.07			0.29	0.1	0.44				0.02
										0.02	0.12	0.02			0.59	0.03	0.07				0.1
										0.04	0.02	0.03			0.02	0.24	0.06				0.02
										0.05	0.05	0.17			0.02	0.02	0.04				0.02
										0.77	0.02	0.08			0.05	0.02	0.03				0.02
										0.04	0.04	0.07			0.02	0.03	0.02				0.02
										0.02	0.04	0.03			0.67	0.02	0.05				0.03
										0.02	0.06	0.28			0.02	0.76	0.03				0.02
										0.02	0.04	0.03			0.02	0.05	0.02				0.03
										0.03	0.06	0.04			0.02	0.04	0.04				0.04
										0.5	0.04	0.13			0.03	0.02	0.02				0.02
										0.42	0.02	0.2			0.02	0.05	0.43				0.03
										0.22	0.02	0.07			0.02	0.03	0.1				0.02
										0.02	0.06	0.02			0.23	0.03	0.13				0.04
										0.3	0.04	0.04			0.16	0.02	0.02				0.02
										0.02	0.02	0.03			0.02	0.17	0.08				0.02
										0.02	0.02	0.08			0.02	0.12	0.05				0.03
										0.07	0.33	0.25			0.15	0.37	0.02				0.02
										1.32	0.02	0.02			0.04	0.08	0.04				0.09
										0.02	0.02	0.39			0.05	0.06	0.09				0.06
										1.23	0.04	0.02			0.07	0.06	0.12				0.03
										0.03	0.05	0.44			0.02	0.98	0.54				0.03
										0.02	0.27	0.02			0.23	0.05	0.03				0.03
										0.13	0.02	0.23			0.03	0.03	0.02				0.07
										1.24	0.05	0.04			0.02	0.02	0.19				0.02
										0.04	0.03	0.02			0.02	0.22	0.45				0.02
										0.04	0.19	0.11			0.48	0.03	0.03				0.04
										0.82	0.12	0.02			0.05	0.02	0.02				0.03
										0.02	0.04	0.03			1.34	0.06	0.33				0.02
										0.04	0.34	2.76			0.02	0.03	0.02				0.02
										0.05	0.03	0.17			0.87	0.02	0.02				0.03
										0.11	0.13	0.02			0.02	0.03	0.02				0.02
										0.12	0.04	0.12			0.02	0.02	0.26				0.05
										0.14	0.02	0.25			0.12	0.07	0.03				0.02
										0.03	1.2	0.03			0.07	0.55	0.04				0.1
										0.02	0.03	0.05			0.21	0.24	0.02				0.03
										0.06	0.02	0.05			0.6	0.02	0.02				0.5
										0.02	0.05	0.03			0.07	0.02	0.16				0.06
										0.02	0.2	0.02			2.61	0.02	0.53				0.02
										0.89	0.02	0.03			0.11	0.02	0.13				0.04
										0.02	0.13	0.07			0.35	0.02	0.06				0.02
										0.27	0.05	0.03			1.25	0.02	0.04				0.03
										0.02	0.05	0.03			0.05	0.87	0.02				0.02
										0.05	0.14	0.03			0.02	0.07	0.11				0.04
										0.05	0.02	0.15			0.04	0.02	0.04				0.02
										0.02	0.05	0.02			0.04	0.03	0.36				0.05
										0.02	0.08	0.03			0.03	0.02	0.05				0.02
										0.21	0.02	0.02			0.03	0.03	0.02				0.04
										0.03	0.03	0.03			0.14	0.04	0.23				0.02
										0.29	0.02	0.03			0.03	0.5	0.06				0.04
										0.02	0.08	0.02			0.02	0.02	0.02				0.13
										0.09	0.5	0.43			0.07	0.02	0.02				0.08
										0.02	0.02	0.04			0.02	0.12	0.22				0.02
										0.24	0.02	0.03			0.04	0.23	0.02				0.03
										0.02	0.16	0.02			0.08	0.18	0.03				0.02
										0.02	0.04	0.03			0.79	0.02	0.11				0.07
										0.09	0.05	0.35			0.03	0.02	1.23				0.03
										0.02	0.14	0.02			0.04	0.02	0.23				0.02
										0.09	0.06	0.02			0.04	0.63	0.27				0.02
										0.02	0.08	0.02			0.23	0.03	0.03				0.03
										0.03	0.02	0.05			0.03	0.02	0.16				0.07
										0.04	0.02	0.28			0.88	0.18	0.07				0.02
										0.21	0.05	0.09			0.02	0.1	0.05				0.03
										0.03	0.58	0.02			0.05	0.02	0.02				0.16
										0.08	0.51	0.02			0.02	0.02	0.67				0.02
										0.03	0.09	0.02			0.02	0.07	0.06				0.02
										0.04	0.02	0.03			0.05	0.02	0.59				0.02
										0.02	0.02	0.02			0.02	0.02	0.07				0.03
										0.02	0.05	0.05			0.02	0.46	0.03				0.02
										0.29	0.04	0.03			0.02	0.04	0.1				0.02
										0.04	0.32	0.03			0.04	0.02	1.4				0.03
										0.02	0.02	0.08			0.05	0.02	0.03				0.02
										0.02	0.03	0.03			0.02	0.03	0.16				0.02
										0.02	0.11	0.03			0.02	0.02	0.02				0.02
										0.41	0.02	0.83			0.02	0.04	0.03				0.02
										0.02	0.02	0.02			0.12	0.02	0.02				0.02
										0.04	0.04	0.38			0.3	0.02	0.02				0.09
										0.03	0.02	0.05			0.06	0.02	0.36				0.02
										0.02	0.44	0.02			0.04	0.02	0.03				0.05
										0.09	0.07	1.15			0.02	0.02	0.45				0.14
										0.02	0.26	0.36			0.11	0.02	0.04				0.48
										0.02	0.02	0.07			1.66	0.03	0.1				0.02
										0.06	0.02	0.03			0.32	0.06	0.03				0.02
										0.13	0.02	0.06			0.02	0.03	0.04				0.03
										0.02	0.02	0.07			0.4	0.02	0.27				0.05
										0.02	0.04	0.02			0.02	0.04	0.09				0.03
										0.07	0.12	0.02			0.02	0.03	1.02				0.02
										0.03	0.02	0.02			0.04	0.02	0.04				0.02
										0.02	0.02	0.02			0.03	0.02	0.02				0.07
										0.03	0.07	0.03			0.03	0.03	0.03				0.02
										0.02	0.07	0.08			0.12	0.12	0.02				0.06
										0.02	0.05	0.06			0.02	0.02	0.05				0.13
										0.08	0.04	0.02			0.02	0.15	0.03				0.02
										0.04	0.03	0.02			0.08	0.2	0.02				0.02
										0.03	0.17	0.03			0.02	0.04	0.12				0.02
										0.02	0.44	0.21			0.06	0.02	0.06				0.02
										0.05	1.58	0.14			0.29	0.1	0.04				0.02
										0.02	0.04	0.02			0.03	0.02	0.05				0.43
										0.02	0.05	1.08			0.03	0.14	1.39				0.03
										0.23	0.02	0.28			0.03	0.2	0.02				0.02
										0.04	0.02	0.02			0.26	0.02	0.02				0.04
										0.02	0.02	0.2			0.74	0.4	0.25				0.02
										0.02	0.07	1.03			0.03	0.02	0.29				0.06
										0.13	0.02	0.02			0.02	0.02	0.27				0.02
										0.02	0.03	0.04			0.02	0.03	0.11				0.02
										0.35	0.02	0.02			0.38	0.04	0.86				0.1
										0.02	0.06	0.29			0.04	0.07	0.1				0.05
										0.28	0.02	0.02			0.02	0.02	0.03				0.13
										0.21	0.02	0.03			0.02	0.12	0.02				0.02
										0.02	0.05	0.14			0.06	0.1	0.02				0.04
										0.03	0.12	0.04			1.15	0.04	0.33				0.03
										0.21	0.02	0.09			0.03	0.02	1.46				0.05
										0.26	0.02	0.05			0.02	0.04	0.03				0.02
										0.39	0.02	0.03			0.03	0.02	0.02				0.02
										0.02	0.02	0.02			0.02	0.02	0.52				0.05
										0.07	0.08	0.02			0.69	0.04	0.03				0.09
										0.06	0.17	0.07			0.03		0.03				0.03
										0.07	0.08	0.02			0.07		0.03				0.04
										0.04	0.12	0.04			0.07		0.03				0.03
										0.09	0.55	0.02			0.06		0.02				0.21
										0.07	0.18	0.02			1.12		0.02				0.02
										0.12	0.17	0.02			0.07		0.19				0.03
										0.08	0.12	0.02			0.03		0.35				0.04
										0.02	0.36	0.02			0.05		0.07				0.07
										0.02	0.07	0.03			0.02		0.65				0.02
										0.03	0.02	0.02			0.02		0.38				0.02
										0.02	0.03	0.02			0.11		0.3				0.03
										0.15	0.03	0.02			0.02		0.08				0.02
										0.02	0.02	0.07			0.08		0.05				0.48
										0.37	0.06	0.02			0.2		0.02				0.16
										0.02	0.02	0.84			0.26		0.02				0.17
										0.08	0.02	0.02			0.06		0.02				0.07
										0.04	0.16	0.05			0.19		0.29				0.04
										0.2	0.04	0.08			0.02		0.02				0.13
										0.02	0.02	0.02			0.02		0.05				0.07
										0.09	0.02	0.1			0.03		0.03				0.03
										0.07	0.18	0.04			0.02		0.11				0.02
										0.02	0.02	0.02			0.26		0.03				0.02
										0.22	0.03	0.02			0.06		0.07				0.15
										0.05	0.02	0.02			0.05		0.04				0.02
										0.02	0.02	0.07			0.06		0.02				0.02
										0.04	0.03	0.03			1.41		0.03				0.02
										0.02	0.05	0.02			0.11		0.27				0.08
										0.24	0.02	0.04			0.03		0.76				0.04
										0.11	0.53	0.24			0.15		0.04				0.04
										0.06	0.14	0.02			1.31		0.03				0.02
										0.02	0.05	0.02			0.16		0.03				0.08
										0.02	0.05	0.07			0.02		0.04				0.06
										0.07	0.05	0.05			0.06		0.02				0.05
										0.03	0.04	0.03			0.06		0.18				0.02
										0.02	0.18	0.08			0.27		0.02				0.06
										0.04	0.03	0.02			0.03		0.07				0.02
										0.24	0.48	0.03			0.55		0.02				0.02
										0.04	0.03	0.12			0.54		0.09				0.08
										0.09	0.04	0.02			0.02		0.04				0.05
										0.53	0.46	0.03			0.24		0.12				0.02
										0.04	0.09	0.05			0.23		0.02				0.12
										0.02	0.36	0.07			0.46		0.09				0.04
										0.12	0.11	0.05			0.03		0.03				0.08
										0.53	0.1	0.08			0.02		0.02				0.02
										0.58	0.04	0.03			0.04		0.06				0.07
										0.1	0.08	0.04			0.03		0.37				0.03
										0.02	0.04	0.08			0.04		0.02				0.06
										0.03	0.04	0.02			0.06		0.02				0.19
										0.02	0.02	0.19			0.02		0.03				0.02
										0.03	0.02	0.02			0.02		0.05				0.04
										0.07	0.02	0.05			0.16		0.71				0.02
										0.07	0.05	0.12			0.06		0.03				0.02
										0.09	0.08	0.12			0.24		0.03				0.02
										0.48	0.98	0.03			0.13		0.02				0.03
										0.03	0.02	0.34			0.08		0.08				0.02
										0.03	0.03	0.28			0.05		0.03				0.04
										0.04	0.02	0.02			0.25		0.04				0.07
										0.06	0.04	0.02			0.03		0.09				0.02
										0.02	0.02	0.02			0.03		0.72				0.02
										0.02	0.19	0.06			0.4		0.02				0.13
										0.07	0.2	0.14			0.31		0.02				0.02
										0.02	0.07	0.02			0.04		0.02				0.02
										0.62	0.03	0.03			0.02		0.09				0.02
										0.03	0.08	0.04			0.07		0.08				0.02
										0.03	0.02	0.06			0.08		0.02				0.02
										0.08	0.31	0.02			0.04		0.02				0.02
										0.38	0.03	0.02			0.11		0.02				0.04
										0.11	0.23	0.03			0.02		0.09				0.04
										0.03	0.03	0.03			0.17		0.02				0.04
										0.04	0.02	0.05			0.07		0.04				0.04
										0.02	0.19	0.02			0.03		0.03				0.03
										0.02	0.04	0.07			0.02		0.04				0.07
										0.45	0.02	0.09			0.31		0.03				0.02
										0.03	0.11	0.02			0.03		0.02				0.04
										0.05	0.04	0.02			0.02		0.12				0.04
										0.02	0.09	0.04			0.02		0.04				0.02
										0.02	0.03	0.02			0.04		0.02				0.02
										0.02	0.16	0.03			0.02		0.02				0.03
										0.51	0.28	0.19			0.04		0.04				0.06
										0.16	0.03	0.04			0.05		0.05				0.04
										0.07	1.24	0.04			0.03		0.02				0.02
										0.02	0.1	0.08			0.03		0.02				0.02
										0.02	0.03	0.02			0.44		0.02				0.03
										0.02	0.04	0.02			0.04		0.02				0.03
										0.04	0.06	0.18			0.5		0.02				0.02
										0.07	0.04	0.05			0.05		0.02				0.02
										0.07	0.02	0.28			0.08		0.18				0.02
										0.08	0.28	0.68			0.14		0.1				0.02
										0.07	0.03	0.02			0.37		0.03				0.02
										0.03	0.02	0.14			0.02		0.04				0.03
										0.02	0.08	0.03			0.16		0.03				0.03
										0.02	0.56	0.02			0.02		0.02				0.02
										0.05	0.02	0.05			0.25		0.02				0.02
										0.07	0.51	0.02			0.06		0.04				0.02
										0.04	0.02	0.02			0.03		0.05				0.47
										0.02	0.02	0.03			0.09		0.65				0.03
										0.12	0.13	0.11			0.02		0.05				0.02
										0.03	0.02	0.02			0.02		0.93				0.06
										0.02	0.06	0.02			0.1		0.04				0.02
										0.04	0.02	0.1			0.45		0.04				0.03
										0.06	0.04	0.02			0.93		0.04				0.02
										0.03	0.05	0.02			0.02		0.03				0.05
										0.09	0.02	0.26			0.29		0.08				0.02
										0.03	0.02	0.03			1.43		0.28				0.02
										0.04	0.03	0.03			0.05		0.12				0.06
										0.03	0.03	0.02			0.54		0.02				0.03
										0.04	0.03	0.03			0.03		0.02				0.03
										0.04	0.07	0.02			0.02		0.02				0.02
										0.02	0.34	0.66			0.07		0.02				0.02
										0.02	0.97	0.05			1.65		0.02				0.02
										0.02	0.09	0.17			0.35		0.69				0.02
										0.02	0.03	0.52			0.02		0.02				0.02
										0.02	0.03	0.02			0.02		0.02				0.02
										0.02	0.14	0.02			0.04		0.02				0.02
										0.04	0.02	0.02			0.04		0.09				0.06
										0.02	0.03	0.04			0.02		0.02				0.02
										0.05	0.07	0.3			4.06		0.1				0.03
										0.02	0.03	0.02			0.02		0.33				0.02
											0.19	0.02			0.68		5.65				0.02
											0.02	0.02			0.97		0.02				0.02
											0.05	0.04			0.57		0.08				0.02
											0.03	0.02			0.03		1.64				0.14
											0.58	0.02			0.13		0.04				0.04
											0.04	0.02			0.03		0.23				0.03
											0.02	0.03			0.25		0.02				0.02
											0.03	0.03			0.04		0.14				0.11
											0.03	0.03			0.02		0.17				0.02
											0.03	0.02			0.04		0.02				0.02
											0.02	0.31			0.02		0.27				0.03
											0.04	0.03			0.04		0.02				0.08
											0.05	0.03			0.05		0.02				0.02
											0.25	0.02			0.07		0.02				0.02
											0.11	0.05			0.11		0.05				0.03
											0.08	0.02			0.02		0.02				0.02
											0.02	0.19			0.04		0.02				0.03
											0.46	0.02			0.02		0.02				0.02
											0.02	0.02			0.66		0.03				0.02
											0.13	0.08			0.03		0.02				0.02
											0.02	0.1			0.18		0.61				0.02
											0.03	0.02			0.46		1.04				0.08
											0.02	0.02			0.03		0.16				0.02
											0.03	0.02			0.03		0.02				0.02
											0.07	0.02			0.06		0.03				0.02
											0.12	0.19			0.16		1.05				0.02
											0.22	0.1			0.02		0.02				0.03
											1.01	0.02			0.32		0.03				0.09
											0.03	0.07			0.04		0.02				0.05
											0.09	0.18			0.02		0.03				0.02
											0.03	0.02			0.02		0.25				0.03
											0.05	0.02			0.03		0.12				0.02
											0.02	0.02			0.04		0.03				0.08
											0.07	0.02			0.03		0.04				0.04
											0.07	0.06			0.53		0.08				0.02
											0.02	0.02			0.05		0.28				0.17
											0.05	0.02			0.37		0.02				0.03
											0.05	0.5			0.03		0.32				0.05
											0.02	0.03			0.52		0.02				0.03
											0.02	0.03			0.23		0.02				0.04
											0.16	0.02			0.26		0.03				0.02
											0.02	0.02			0.16		0.02				0.03
											0.02	0.03			0.02		0.04				0.02
											0.05	0.03			0.02		0.02				0.03
											0.08	0.02			0.68		0.04				0.44
											0.17	0.03			0.06		0.36				0.04
											0.08	0.15			0.02		0.06				0.05
											0.02	0.04			0.03		0.05				0.04
											0.18	0.04			0.07		0.02				0.02
											1.25	0.02			0.37		0.62				0.03
											0.06	0.02			1.13		0.03				0.03
											1.26	0.05			0.04		0.03				0.03
											0.03	0.02			0.02		0.11				0.02
											0.02	0.02			0.02		0.02				0.02
											0.03	0.03			0.03		0.02				0.03
											0.09	0.03			0.04		0.02				0.05
											0.12	0.09			0.04		0.02				0.02
											0.56	0.03			0.04		0.13				0.02
											0.13	0.03			0.03		0.3				0.02
											0.06	0.02			0.03		0.29				0.02
											0.03	0.02			0.03		0.03				0.02
											0.14	0.03			0.04		0.04				0.04
											0.02	0.02			0.06		0.05				0.04
											0.23	0.02			0.02		0.21				0.03
											0.39	0.02			0.17		0.05				0.11
											0.03	0.02			0.02		0.07				0.05
											0.07	0.03			0.02		0.02				0.03
											0.03	0.48			0.22		0.02				0.03
											0.03	0.02			0.07		0.03				0.02
											0.52	0.08			0.05		0.82				0.05
											0.02	0.04			0.31		0.45				0.05
											0.63	0.07			0.02		0.03				0.12
											0.02	0.02			0.15		0.02				0.02
											0.08	0.03			0.03		0.02				0.02
											0.02	0.38			0.02		0.02				0.03
											0.02	0.02			0.04		0.02				0.07
											0.34	0.02			0.02		0.45				0.15
											1.49	0.02			0.02		0.03				0.03
											0.07	0.02			0.04		0.02				0.03
											0.02	0.02			0.31		0.02				0.03
											0.03	0.18			0.04		1.02				0.02
											0.06	0.05			0.03		0.04				0.08
											0.02	0.02			0.02		0.02				0.04
											0.02	0.02			0.03		0.02				0.07
											0.02	0.02			0.02		0.02				0.06
											0.3	0.03			0.4		0.07				0.02
											0.03	0.02			0.33		0.02				0.09
											0.03	0.02			0.04		0.49				0.04
											0.02	0.02			1		0.74				0.03
											0.03	0.02			2.26		1.09				0.03
											0.02	0.02			0.22		0.03				0.05
											0.72	0.02			0.02		0.06				0.04
											0.03	0.05			0.04		0.04				0.04
											0.02	0.03			0.03		0.14				0.04
											0.02	1.92			0.02		0.02				0.03
											0.22	0.02			0.02		0.35				0.02
											0.11	0.08			0.04		0.02				0.03
											0.02	0.1			0.03		0.04				0.02
											0.04	0.03			0.02		0.04				0.02
											0.07	0.02			0.02		0.78				0.02
											0.02	0.02			0.14		0.28				0.02
											0.29	0.02			0.02		0.02				0.02
											0.02	0.02			0.08		0.03				0.02
											0.02	0.65			0.02		0.04				0.06
											0.02	0.03			0.08		0.02				0.05
											0.02	0.02			0.48		0.02				0.06
											0.05	0.02			0.02		0.05				0.02
											0.07	0.03			0.03		0.08				0.08
											0.1	0.9			0.14		0.06				0.03
											0.02	0.04			0.02		0.02				0.02
											0.02	0.02			0.15		0.12				0.03
											0.04	0.12			0.03		0.03				0.06
											0.03	0.09			0.12		1.49				0.02
											0.48	0.07			0.02		1.99				0.02
											0.11	0.46			0.06		0.24				0.03
											0.02	0.12			0.03		0.05				0.03
											0.02	0.05			0.04		0.15				0.02
											0.06	0.05			0.02		0.02				0.07
											0.02	0.04			0.05		0.65				0.02
											0.02	0.02			0.31		0.05				0.06
											0.04	0.02			0.52		0.02				0.02
											0.09	0.06			0.03		0.05				0.02
											0.02	0.03			0.02		0.04				0.05
											0.03	0.16			0.06		0.02				0.02
											0.47	0.04			0.03		0.21				0.02
											0.09	0.02			0.5		0.1				0.04
											0.02	0.02			0.04		0.02				0.03
											0.03	0.14			0.38		0.03				0.02
											0.04	0.02			0.04		0.36				0.03
											0.02	0.03			0.25		0.03				0.02
											0.05	0.03			0.06		0.02				0.03
											0.03	0.03			0.02		0.13				0.03
											0.24	0.02			0.05		0.02				0.1
											0.06	0.04			0.03		0.05				0.1
											0.02	0.06			0.03		0.03				0.02
											0.02	0.04			0.05		0.02				0.02
											0.02	0.09			0.05		0.07				0.02
											0.02	0.17			0.21		0.02				0.03
											0.04	0.05			0.99		0.02				0.02
											0.02	0.04			0.03		0.04				0.03
											0.05	0.03			0.02		0.02				0.02
											0.04	0.02			0.02		0.05				0.02
											0.88	0.17			0.02		0.36				0.05
											0.02	0.02			0.03		0.07				0.04
											0.03	0.18			0.08		0.03				0.02
											0.45	0.07			0.04		0.83				0.03
											0.07	0.13			0.27		0.04				0.11
											0.12	0.02			0.07		0.07				0.04
											0.03	0.03			0.05		2.98				0.02
											0.07	0.06			0.02		0.18				0.02
											0.03	0.09			0.36		0.27				0.04
											0.03	0.03			0.1		0.07				0.02
											0.31	0.02			0.02		0.4				0.23
											0.02	0.02			0.03		0.02				0.12
											0.02	0.02			0.23		0.04				0.09
											0.1	0.02			0.07		0.03				0.03
											0.05	0.02			0.28		0.02				0.02
											0.03	0.02			0.02		0.02				0.02
											0.03	0.1			0.03		0.08				0.09
											0.07	0.02			0.55		0.02				0.08
											0.06	0.11			0.02		0.03				0.03
											0.68	0.03			0.02		0.02				0.1
											0.15	0.18			0.42		0.27				0.02
											0.17	0.06			0.82		0.02				0.07
											0.44	0.05			0.08		0.05				0.02
											0.05	0.02			0.55		0.11				0.11
											0.03	0.04			0.27		0.03				0.02
											0.29	0.19			0.04		0.04				0.07
											0.05	0.06			0.1		0.14				0.02
											0.03	0.03			0.04		0.12				0.03
											0.6	0.12			0.35		0.02				0.04
											0.02	0.03			1.11		0.02				0.03
											0.02	0.67			0.09		0.02				0.02
											0.02	0.03			0.03		0.02				0.02
											0.07	0.02			0.04		0.02				0.02
											0.06	0.02			0.03		0.04				0.04
											0.03	0.02			0.09		0.02				0.03
											0.95	0.02			0.02		0.03				0.02
											0.26	0.04			0.34		0.03				0.03
											0.04	0.42			0.34		0.02				0.05
											0.03	0.1			0.42		0.06				0.03
											0.05	0.04			0.1		0.09				0.04
											0.02	0.02			0.31		0.48				0.02
											0.19	0.02			0.02		0.02				0.04
											0.05	0.06			0.03		0.23				0.02
											0.03	0.02			0.84		0.11				0.06
											0.02	0.02			0.02		0.07				0.05
											0.02	0.02			0.03		0.22				0.02
											0.05	0.04			0.02		0.02				0.04
											0.03	0.02			0.34		1.13				0.06
											0.14	0.03			0.05		0.02				0.07
											0.03	0.09			0.04		0.02				0.07
											0.03	0.03			0.53		0.04				0.03
											0.36	0.04			0.02		0.02				0.02
											0.06	0.02			0.02		0.02				0.02
											0.06	0.03			0.03		0.04				0.02
											0.02	0.02			0.02		0.02				0.02
											0.02	0.06			0.1		0.27				0.02
											0.1	0.09			0.12		0.04				0.06
											0.27	0.08			0.16		0.04				0.05
											0.16	0.05			0.02		0.27				0.06
											0.06	0.04			0.02		0.05				0.03
											0.07	0.44			0.67		0.02				0.02
											0.96	0.02			0.03		0.04				0.02
											0.05	0.03			0.04		0.04				0.02
											0.1	0.07			0.03		0.03				0.02
											0.17	0.11			0.02		0.7				0.02
											0.02	0.02			0.19		0.27				0.04
											0.06	0.03			0.04		0.07				0.07
											0.02	0.02			0.06		0.06				0.12
											0.03	0.04			0.3		0.02				0.04
											0.03	0.02			0.28		0.02				0.08
											0.05	0.02			0.13		0.13				0.03
											0.34	0.12			0.03		0.03				0.02
											0.03	0.03			0.02		0.02				0.02
											0.02	0.04			0.03		0.06				0.03
											0.04	0.04			1.5		0.03				0.02
											0.06	0.19			0.04		0.03				0.03
											0.02	0.02			0.24		0.02				0.1
											0.02	0.02			0.21		0.27				0.02
											0.03	0.45			0.04		0.09				0.08
											0.05	0.03			0.02		0.02				0.08
											0.04	0.44			0.02		0.05				0.03
											0.02	0.03			0.15		0.08				0.02
											0.04	0.02			0.02		0.55				0.06
											0.07	1.79			1.65		0.02				0.04
											0.03	0.02			0.02		0.16				0.02
											0.03	0.49			0.02		0.02				0.02
												0.06			0.61		2.71				0.03
												0.06			0.03		0.02				0.02
												0.02			0.02		0.08				0.03
												0.02			0.91		0.14				0.02
												0.03			0.2		0.17				0.02
												0.03			0.02		0.04				0.03
												0.05			0.96		0.04				0.02
												0.02			0.02		0.02				0.02
												0.04			0.06		0.02				0.02
												0.02			0.03		0.02				0.02
												0.02			0.02		0.02				0.05
												0.02			0.03		2.08				0.04
												0.02			0.35		0.24				0.02
												0.03			0.39		0.02				0.02
												0.23			0.02		0.03				0.02
												0.04			0.04		0.02				0.05
												0.02			0.02		0.1				0.02
												0.03			0.21		0.04				0.02
												0.13			0.12		0.03				0.02
												0.03			0.03		0.29				0.02
												0.02			0.6		0.24				0.03
												0.1			0.06		0.07				0.02
												0.02			0.02		0.02				0.03
												0.03			0.24		0.03				0.03
												0.02			0.5		0.05				0.02
												0.02			0.03		0.03				0.02
												0.02			0.02		0.1				0.02
												0.02			0.03		0.63				0.05
												0.02			0.02		0.8				0.02
												0.07			1.26		0.03				0.04
												0.03			0.02		0.02				0.02
												0.03			0.07		0.05				0.05
												0.05			0.02		0.02				0.02
												0.02			0.02		0.44				0.02
												0.3			0.03		0.04				0.03
												0.26			0.21		0.02				0.03
												0.02			0.02		0.03				0.03
												0.02			0.11		0.02				0.02
												0.02			0.09		0.06				0.1
												0.27			0.03		0.02				0.08
												0.03			0.02		0.41				0.02
												0.03			0.05		1.41				0.02
												0.03			0.04		0.03				0.03
												0.03			0.02		0.03				0.02
												0.04			0.03		0.02				0.03
												0.04			0.05		0.24				0.1
												0.04			0.05		0.04				0.09
												0.03			0.53		0.09				0.02
												0.02			0.06		2.21				0.02
												0.96			0.02		0.02				0.05
												0.02			0.12		0.1				0.03
												0.1			0.04		0.05				0.08
												0.02			0.03		0.25				0.02
												0.02			0.06		0.47				0.02
												0.11			0.57		0.02				0.03
												0.03			0.09		0.02				0.02
												0.24			0.54		0.04				0.04
												0.02			0.4		0.1				0.03
												0.02			0.03		0.46				0.03
												0.02			0.37		0.06				0.04
												0.05			0.02		0.09				0.05
												0.12			0.02		0.02				0.02
												0.03			0.04		0.05				0.08
												0.02			0.02		0.02				0.05
												0.25			0.16		0.24				0.03
												0.02			0.02		0.91				0.02
												0.09			0.02		0.02				0.04
												0.22			0.07		0.03				0.1
												0.03			0.02		0.03				0.07
												0.04			0.03		0.03				0.02
												0.02			0.03		1.06				0.02
												0.02			0.02		0.02				0.02
												0.05			0.04		0.06				0.02
												0.02			0.02		0.52				0.04
												0.02			0.02		0.02				0.02
												0.07			0.09		0.02				0.05
												0.14			0.09		0.03				0.04
												0.09			0.03		0.02				0.04
												0.02			0.1		0.07				0.02
												0.05			0.02		0.03				0.03
												0.03			1.32		0.06				0.03
												0.03			0.05		0.12				0.02
												0.02			0.03		0.13				0.02
												0.02			0.03		0.25				0.04
												2.22			0.58		0.07				0.04
												0.04			0.03		0.05				0.04
												0.02			0.23		0.02				0.02
												0.02			0.15		0.02				0.03
												0.03			1.24		0.02				0.03
												0.02			0.02		0.11				0.02
												0.02			0.03		0.05				0.1
												0.03			0.75		0.23				0.15
												0.06			0.03		0.02				0.07
												0.11			0.1		0.12				0.02
												0.26			0.06		0.02				0.02
												0.07			0.04		0.49				0.02
												0.2			0.27		1				0.02
												0.05			0.21		0.03				0.03
												0.02			0.45		0.03				0.02
												0.16			0.03		0.06				0.02
												0.02			0.12		0.08				0.03
												0.06			0.12		0.03				0.02
												0.02			0.02		0.12				0.02
												0.03			0.04		0.03				0.03
												0.09			0.15		0.02				0.03
												0.13			0.04		0.02				0.02
												0.03			0.02		0.35				0.04
												0.03			0.05		0.35				0.02
												0.02			0.69		0.36				0.03
												0.04			0.25		0.47				0.02
												0.04			0.62		0.02				0.04
												0.07			0.02		0.08				0.02
												0.2			0.02		0.64				0.03
												0.03			0.09		0.05				0.03
												0.02			0.02		0.49				0.04
												0.28			0.11		0.02				0.02
												0.02			0.02		0.02				0.02
												0.03			0.04		0.06				0.05
[truncated: 9,774 more rows]

## Sheet: Fig. 1g
PCC (All cells combined)						Mean PCC (per mouse)
WT	Kv2.1KO	Kv2.2KO	Kv2 DKO			WT	Kv2.1KO	Kv2.2KO	Kv2 DKO
0.15	0.15	0.35	0.13			0.272419	0.174407	0.294681	0.204894
0.29	0	0.2	0.1			0.395417	0.2836	0.312807	0.289714
0	0.09	0.23	0.16			0.357937	0.182083	0.383333	0.212778
0.27	0.08	0	0.22			0.311064	0.178864	0.374364
0.22	0.12	0.24	0.17			0.48119	0.203333
0.2	0.11	0.47	0.24			0.403393	0.175893
0.24	0.14	0.33	0.18			0.449796
0.22	0.2	0.5	0.22			0.350645
0.25	0.1	0.4	0.23
0.25	0.09	0.39	0.13
0.37	0.06	0.21	0.19
0.31	0.43	0.3	0.18
0.25	0.24	0.19	0.21
0.26	0.31	0.35	0.17
0.27	0.16	0.32	0.26
0.21	0.14	0.29	0.21
0.48	0.11	0.41	0.16
0.35	0.12	0.38	0.16
0.32	0.15	0.34	0.25
0.14	0.28	0.29	0.2
0.34	0.18	0.33	0.24
0.44	0.18	0.3	0.19
0.3	0.15	0.25	0.19
0.36	0.14	0.27	0.19
0.31	0.19	0.36	0.2
0.23	0.27	0.32	0.34
0.36	0.04	0.23	0.16
0.36	0.03	0.5	0.2
0.47	0.34	0.68	0.16
0.47	0.23	0.37	0.15
0.31	0.39	0.33	0.31
0.37	0.13	0.11	0.15
0.34	0.19	0.07	0.17
0.43	0.31	0.15	0.25
0.46	0.01	0.31	0.32
0.42	0.3	0.22	0.22
0.4	0.13	0.18	0.18
0.3	0.29	0.3	0.27
0.48	0.21	0.44	0.21
0.48	0.1	0.46	0.2
0.12	0.31	0	0.14
0.33	0.4	0.45	0.17
0.2	0.56	0.18	0.15
0.27	0.09	0.19	0.26
0.23	0.1	0.24	0.34
0.37	0.22	0.14	0.22
0.42	0.03	0.28	0.28
0.18	0.14	0.44	0.24
0.45	0.1	0.2	0
0.35	0.22	0.2	0.24
0.28	0.14	0.3	0.35
0.2	0.19	0.31	0.36
0.37	0.11	0.4	0.26
0.2	0	0.24	0.27
0.3	0.23	0.22	0.25
0.47	0.19	0.19	0.19
0.39	0.19	0.24	0.36
0.39	0.16	0.2	0.34
0.45	0.18	0.35	0.47
0.36	0.22	0.19	0.26
0.51	0.19	0.54	0.47
0.5	0.09	0.28	0.19
0.39	0.12	0.38	0.39
0.39	0.19	0.36	0.34
0.2	0.16	0.31	0.32
0.37	0.1	0.26	0.25
0.37	0.16	0.36	0.34
0.51	0.06	0.44	0.12
0.36	0.15	0.36	0.42
0.51	0.11	0.37	0.59
0.39	0.15	0.19	0.23
0.56	0.11	0.19	0.58
0.37	0.26	0.38	0.33
0.4	0.16	0.18	0.23
0.49	0.19	0.21	0.19
0.35	0.17	0.41	0.33
0.39	0.11	0.3	0.2
0.43	0.26	0.17	0.25
0.61	0.23	0.35	0.22
0.44	0.3	0.38	0.29
0.47	0.16	0.41	0.12
0.22	0.24	0.27	0.15
0.68	0.18	0.37	0.07
0.38	0.17	0.33	0.13
0.46	0.15	0.31	0.17
0.49	0.16	0.2	0.28
0.16	0.13	0.31	0.2
0.16	0.1	0.58	0.26
0.46	0.21	0.34	0.17
0.43	0.28	0.32	0.22
0.43	0.17	0.29	0.41
0.37	0.24	0.42	0.08
0.35	0.1	0.33	0.13
0.42	0.22	0.41	0.3
0.57	0.2	0.25	0.17
0.06	0.21	0.43	0.12
0.3	0.2	0.42	0.11
0.25	0.24	0.31	0.16
0.25	0.31	0.37	0.16
0.3	0.16	0.34	0.16
0.39	0.18	0.18	0.12
0.36	0.15	0.19	0.25
0.29	0.23	0.25	0.16
0.4	0.11	0.3	0.24
0.26	0.24	0.36	0.25
0.38	0.17	0.37	0.16
0.3	0.18	0.4	0.19
0.31	0.2	0.29	0.22
0.24	0.18	0.24	0.31
0.33	0.28	0.15	0.22
0.48	0.22	0.29	0.25
0.21	0.18	0.35	0.3
0.47	0.24	0.37	0.13
0.58	0.25	0.59	0.47
0.5	0.44	0.55	0.2
0.46	0.22	0.34	0.17
0.37	0.2	0.51	0.17
0.48	0.07	0.37	0.3
0.39	0.22	0.34	0.22
0.51	0.21	0.37	0.26
0.5	0.17	0.36	0.12
0.34	0.31	0.59	0.18
0.32	0.26	0.4	0.28
0.31	0.36	0.37	0.25
0.33	0.27	0.35	0.27
0.48	0.34	0.37	0.17
0.35	0.41	0.45	0.18
0.46	0.5	0.34	0.19
0.47	0.22	0.54	0.37
0.34	0.28	0.55	0.19
0.4	0.35	0.37	0.25
0.37	0.34	0.33	0.36
0.29	0.34	0.46	0.17
0.39	0.36	0.44	0.16
0.26	0.34	0.35	0.26
0.52	0.4	0.12	0.2
0.53	0.27	0.4
0.47	0.42	0.38
0.54	0.21	0.49
0.33	0.19	0.25
0.37	0.28	0.37
0.43	0.26	0.35
0.36	0.26	0.39
0.1	0.26	0.51
0.45	0.55	0.13
0.35	0.29	0.34
0.27	0.37	0.56
0.36	0.42	0.41
0.27	0.17	0.53
0.36	0.21	0.44
0.14	0.27	0.18
0.27	0.4	0.17
0.36	0.12	0.17
0.28	0.3	0.45
0.46	0.33	0.48
0.3	0.24	0.2
0.29	0.2	0.32
0.26	0.14	0.5
0.18	0.27	0.57
0.25	0	0.47
0.25	0.13	0.23
0.37	0.06	0.51
0.3	0.09	0.4
0.22	0.2	0.2
0.1	0.13	0.53
0.25	0.1	0.4
0.18	0.06	0.19
0.23	0.13	0.35
0.12	0.06	0.2
0.1	0.17	0.26
0.16	0.21	0.45
0.12	0.19	0.47
0.11	0.52	0.32
0.11	0.18	0.3
0.33	0.3	0.26
0.22	0.18	0.29
0.14	0.15	0.58
0.33	0.22	0.34
0.48	0.36	0.57
0.28	0.25	0.46
0.16	0.16	0.39
0.11	0.18	0.47
0.16	0.2	0.52
0.32	0.24	0.24
0.18	0.22	0.33
0.16	0.24	0.49
0.26	0.12	0.23
0.41	0.22	0.63
0.25	0.21	0.16
0.3	0.13	0.44
0.19	0.17	0.54
0.13	0.2	0.23
0.1	0.06	0.2
0.26	0.32	0.49
0.31	0.25	0.38
0.18	0.11
0.08	0.11
0.21	0.18
0.29	0.09
0.2	0.13
0.26	0.23
0.29	0.04
0.18	0.09
0.15	0.1
0.31	0.08
0.42	0.23
0.23	0.24
0.31	0.15
0.29	0.25
0.18	0.14
0.19	0.21
0.19	0.33
0.41	0.26
0.26	0.21
0.2	0.1
0.26	0.32
0.1	0.28
0.22	0.16
0.08	0.32
0.35	0.14
0.36	0.34
0.4	0.29
0.55	0.13
0.42	0.18
0.49	0.22
0.3	0.15
0.55	0.16
0.34	0.08
0.5	0.26
0.4	0.13
0.51	0.27
0.54	0.31
0.39	0.16
0.63	0.31
0.4	0.17
0.56	0.21
0.59	0.33
0.55	0.15
0.6	0.18
0.4	0.58
0.5	0.41
0.52	0.2
0.29	0.33
0.5	0.17
0.65	0.13
0.58	0.31
0.55	0.12
0.58	0.17
0.54	0.25
0.46	0.16
0.43	0.21
0.51	0.14
0.42	0.24
0.56	0.06
0.52	0.15
0.4	0.01
0.3	0.2
0.48	0.16
0.45	0.13
0.37	0.23
0.49	0.16
0.63	0.09
0.25	0.04
0.45	0.09
0.45	0.17
0.58	0.21
0.37	0.14
0.22	0.26
0.52	0.07
0.41	0.12
0.58	0.16
0.45	0.12
0.51	0.11
0.39	0.19
0.51	0.26
0.5	0.2
0.63	0.17
0.57	0.13
0.27	0.17
0.6	0.17
0.26	0.32
0.25	0.21
0.6	0.09
0.32	0.24
0.39	0.25
0.31	0.16
0.35	0.16
0.5	0.1
0.76	0.09
0.5	0.01
0.74	0.23
0.38	0.24
0.42	0.21
0.52	0.15
0.56	0.22
0.22	0.18
0.45	0.2
0.51	0.14
0.5	0.2
0.26	0.15
0.39	0.21
0.56	0.25
0.6	0.3
0.5	0.28
0.66	0.17
0.5	0.27
0.37	0.17
0.39	0.21
0.21	0.14
0.28	0.14
0.52	0.22
0.36	0.19
0.31	0.18
0.23	0.17
0.3	0.14
0.27	0.2
0.27	0.19
0.25
0.29
0.46
0.37
0.34
0.33
0.41
0.46
0.45
0.34
0.42
0.4
0.31
0.29
0.5
0.37
0.41
0.29
0.44
0.41
0.45
0.45
0.3
0.49
0.33
0.49
0.61
0.46
0.24
0.34
0.24
0.41
0.3
0.29
0.26
0.41
0.36
0.49
0.2
0.38
0.12
0.32
0.16
0.2
0.59
0.33
0.18
0.43
0.5
0.55
0.46
0.35
0.15
0.2
0.25
0.17
0.26
0.49
0.47
0.46
0.43
0.44
0.46
0.2
0.51
0.46
0.2
0.29
0.62
0.32
0.52
0.31
0.33
0.46
0.36
0.26
0.41
0.32
0.38
0.26
0.44
0.36
0.3
0.3
0.36
0.41
0.34
0.54
0.43
0.46
0.19
0.48
0.67
0.51
0.36
0.35
0.56
0.64
0.61
0.36
0.27
0.47
0.35
0.33
0.48
0.49
0.4
0.5
0.4
0.42
0.28
0.31

## Sheet: Fig. 1h
Mean RI immunofluorescence (per mouse)					Tukey's multiple comparisons test	Adjusted P Value			Mean SPHKAP immunofluorescence (per mouse)					Tukey's multiple comparisons test	Adjusted P Value
WT	Kv2.1KO	Kv2.2KO	Kv2 DKO		WT vs. Kv2.1KO	0.4319			WT	Kv2.1KO	Kv2.2KO	Kv2 DKO		WT vs. Kv2.1KO	0.9176
263.843	166.969	266.702	295.858		WT vs. Kv2.2KO	0.9993			156.18	84.2447	130.894	157.262		WT vs. Kv2.2KO	>0.9999
371.395	249.483	247.649	314.612		WT vs. Kv2 DKO	0.8898			167.615	171.746	133.134	156.119		WT vs. Kv2 DKO	0.8349
434.431	214.314	275.69	247.551						188.437	125.416	152.243	149.195
295.473	343.28	561.434							136.072	226.41	328.411
339.774	311.145								247.053	222.418
313.396	234.344								209.125	173.299
451.466									259.397
177.936									136.133

## Sheet: Fig. 1i
Mean immunofluorescence intensity
SPHKAP	PKA-RI	Kv2.1
0.2166	0.244872	0.40746
0.206272	0.280961	0.46528
0.299288	0.392057	0.538947
0.23233	0.330573	0.46981
0.137075	0.27522	0.515956
0.055646	0.170185	0.315175
0.116359	0.241661	0.271816
0.095742	0.251702	0.375821
0.150815	0.236099	0.436613
0.104559	0.175161	0.283557
0.231632	0.261562	0.346854
0.23536	0.404749	0.488718
0.116321	0.104708	0.213549
0.071444	0.183898	0.252072
0.261674	0.300695	0.358078
0.196295	0.275421	0.345546
0.386838	0.266544	0.332956
0.297486	0.347364	0.382769
0.203678	0.302646	0.16347
0.173722	0.250394	0.430837
0.360845	0.314664	0.293321
0.380965	0.43452	0.495948
0.324048	0.397126	0.550052
0.249625	0.321991	0.522293
0.43686	0.362088	0.556031
0.41432	0.481986	0.689074
0.410678	0.445884	0.709579
0.575566	0.588679	0.697344
0.484433	0.450106	0.707219
0.580989	0.436274	0.663448
0.478989	0.498688	0.73648
0.44604	0.557278	0.836077
0.568028	0.597451	0.860934
0.411478	0.442221	0.694757
0.452341	0.438082	0.587559
0.576387	0.485043	0.740131
0.37428	0.240822	0.367429
0.331038	0.418101	0.505084
0.317046	0.349918	0.539673
0.292512	0.399445	0.597826
0.131259	0.378306	0.423234
0.287616	0.327039	0.444469
0.334346	0.480426	0.712399
0.243702	0.304449	0.514837
0.182141	0.234245	0.355196
0.24496	0.259839	0.479582
0.396614	0.204008	0.311452
0	0.009394	0.03105
0.490845	0.500147	0.642283
0.580043	0.545878	0.780355
0.164241	0.266303	0.304149
0.077445	0.303969	0.207966
0.184743	0.362086	0.462818
0.101721	0.286128	0.279198
0.101276	0.286449	0.250877
0.493601	0.494744	0.62738
0.230917	0.263891	0.327782
0.314315	0.415243	0.399619
0.511124	0.517156	0.756745
0.332056	0.381692	0.51449
0.634443	0.552289	0.580579
0.38825	0.437054	0.508064
0.254843	0.542838	0.531692
0.122608	0.321363	0.284357
0.430379	0.662043	0.573889
0.413028	0.373989	0.497309
0.542908	0.596134	0.643908
0.554148	0.548495	0.694681
0.683224	0.627926	0.759367
0.573854	0.563111	0.785963
0.248324	0.50266	0.55083
0.88757	0.410689	0.489337
0.549264	0.588571	1
0.236259	0.34127	0.38385
0.665928	0.659035	0.796543
0.585384	0.753126	0.709922
0.596085	0.638908	0.585716
0.347469	0.588294	0.588476
0.843052	0.634063	0.744717
0.413392	0.581533	0.566885
0.592695	0.696959	0.787025
0.250837	0.434957	0.533312
0.775135	0.915567	0.815831
0.693611	0.703379	0.774676
0.301201	0.295315	0.309183
0.352271	0.300166	0.455339
0.110718	0.536168	0.377823
0.132217	0.456615	0.333387
0.623751	0.697265	0.778302
0.660577	0.694458	0.752029
0.502799	0.637536	0.714397
0.429862	0.497025	0.652199
0.53692	0.601595	0.765349
0.624877	0.654092	0.748547
0.715847	0.514839	0.679812
0.309474	0.431666	0.356135
0.629307	0.616202	0.422386
0.429168	0.518494	0.375865
0.59632	0.613454	0.366227
0.556018	0.662248	0.406727
0.54718	0.470431	0.399436
0.55012	0.487899	0.329675
0.457541	0.747349	0.476822
0.571782	0.549228	0.459819
0.560782	0.72993	0.527091
0.520391	0.650215	0.466226
0.671881	0.738426	0.52159
0.18913	0.432759	0.192204
0.429703	0.826543	0.50015
0.661408	0.673063	0.609282
0.776256	0.669241	0.545434
0.848787	0.837094	0.599186
0.886414	0.839971	0.652248
0.883123	0.981207	0.771775
0.866417	0.529482	0.549199
0.61597	0.808042	0.590019
0.467557	0.743421	0.503897
0.618427	0.907562	0.576052
0.386149	0.635001	0.312573
0.979567	0.893172	0.738824
0.649338	0.707752	0.460283
0.458072	0.56767	0.322496
0.467522	0.570387	0.32238
0.529657	0.599159	0.371871
0.273753	0.590213	0.249338
0.96138	0.813094	0.730183
0.55675	0.702442	0.562374
0.732385	1	0.689008
0.472406	0.406377	0.370681
0.453544	0.55539	0.462495
0.46644	0.636906	0.437624
0.705557	0.728406	0.491812
0.450659	0.650387	0.412775
0.74615	0.703666	0.448351
0.761969	0.69272	0.454746
0.882566	0.95021	0.647512
1	0.941632	0.665
0.183117	0.232182	0.20112
0.685676	0.708858	0.474641
0.299712	0.490989	0.203442
0.582782	0.640149	0.429591
0.393301	0.409269	0.306111
0.264443	0.470748	0.229415
0.336559	0.662573	0.274624
0.269601	0.743377	0.247456
0.076148	0.562125	0.233501
0.149813	0.582979	0.193092
0.41905	0.407641	0.255957
0.231859	0.362147	0.283179
0.210141	0.463322	0.197168
0.313541	0.606129	0.279626
0.413944	0.608586	0.321889
0.304886	0.510657	0.405435
0.269836	0.558369	0.438094
0.667657	0.852409	0.590159
0.542437	0.613758	0.390522
0.385049	0.450279	0.344623
0.411611	0.402477	0.367668
0.18607	0.058531	0.124731
0.434236	0.270605	0.268307
0.552329	0.440261	0.390369
0.395308	0.351142	0.248636
0.533522	0.270844	0.204642
0.318343	0.213717	0.18391
0.162563	0.246134	0.164981
0.344653	0.274598	0.203966
0.18036	0.224576	0.139893
0.226003	0.238266	0.135653
0.304822	0.194362	0.139588
0.146051	0.212216	0.118038
0.492364	0.310453	0.267447
0.222143	0.250373	0.194274
0.182877	0.186481	0.187112
0.206216	0.155905	0.100771
0.248889	0.178279	0.136608
0.328632	0.166891	0.179298
0.144493	0.072895	0.063775
0.602518	0.400982	0.322186
0.556652	0.414604	0.462453
0.321831	0.219602	0.159199
0.462356	0.33047	0.331596
0.366995	0.279196	0.203709
0.529469	0.324098	0.314072
0.36316	0.271167	0.232004
0.419748	0.256036	0.273575
0.299917	0.299209	0.246175
0.417201	0.24636	0.249712
0.43891	0.334465	0.294749
0.48341	0.287371	0.313132
0.612345	0.294848	0.335727
0.385074	0.206494	0.200667
0.320697	0.297657	0.283483
0.002654	0	0
0.411983	0.354006	0.30169
0.25516	0.122978	0.135424
0.424434	0.363445	0.304027
0.435289	0.362785	0.373271
0.563658	0.350816	0.330406
0.538008	0.359331	0.399097
0.44227	0.298211	0.274617
0.284273	0.161188	0.175331
0.283652	0.221712	0.240064
0.368399	0.298661	0.283998
0.252138	0.236431	0.156603
0.5528	0.332186	0.38962
0.954057	0.506444	0.499898
0.522539	0.381811	0.369035
0.431711	0.365295	0.31231
0.527401	0.414078	0.400177
0.401621	0.28484	0.284337
0.138312	0.048845	0.1252
0.344285	0.197917	0.179146
0.690055	0.47093	0.477615
0.670263	0.376437	0.423337
0.375547	0.304356	0.276954
0.212838	0.1911	0.224107
0.210813	0.281177	0.180469
0.349755	0.274742	0.250244
0.535778	0.441699	0.293794
0.534845	0.371873	0.422952
0.395005	0.49669	0.713259
0.588216	0.46012	0.53958
0.455309	0.443562	0.514154
0.293907	0.443075	0.556404
0.340452	0.30473	0.294363
0.372237	0.315576	0.307068
0.405098	0.399574	0.393986
0.65028	0.434591	0.378503
0.343634	0.310123	0.341723
0.495835	0.464823	0.4804
0.580871	0.345635	0.344029
0.459004	0.514799	0.478708
0.490746	0.385864	0.448086
0.163547	0.509999	0.511823
0.319661	0.517105	0.472622
0.30625	0.458108	0.392695
0.649921	0.468013	0.493096
0.577796	0.48249	0.572614
0.644864	0.519588	0.49598
0.763406	0.623171	0.654345
0.636311	0.633663	0.699822
0.468412	0.680958	0.622308
0.409401	0.492766	0.415691
0.332755	0.399704	0.474331
0.491091	0.459042	0.477193
0.25965	0.320183	0.295985
0.19519	0.385242	0.371101
0.342109	0.483365	0.433387
0.475765	0.41703	0.373583
0.37677	0.280978	0.363157
0.475728	0.336205	0.316127
0.512339	0.414355	0.39991
0.724367	0.470498	0.700224
0.505588	0.441396	0.471478
0.347421	0.380173	0.39996
0.796103	0.427362	0.529207
0.725615	0.407581	0.499936
0.135248	0.205518	0.2539
0.516294	0.410599	0.478855
0.519354	0.534204	0.522696
0.178743	0.410554	0.415897
0.240225	0.394356	0.406425
0.405416	0.248058	0.297201
0.453744	0.41552	0.559937
0.334414	0.461773	0.446337
0.391583	0.582362	0.530754
0.397964	0.6306	0.688284
0.391496	0.555541	0.663591
0.417366	0.598864	0.703768
0.52199	0.539323	0.57777
0.471961	0.482009	0.628773
0.313126	0.584694	0.725716
0.540676	0.699336	0.876754
0.332946	0.499611	0.52508
0.323098	0.598247	0.688341
0.625318	0.583266	0.619146
0.751376	0.955192	0.940815
0.423293	0.89137	0.818047
0.349675	0.664164	0.649313
0.886527	0.791754	0.943653
0.303048	0.576357	0.490786
0.597486	0.651427	0.529283
0.381073	0.633648	0.546665
0.43688	0.764416	0.797601
0.570973	0.776628	1
0.230174	0.36445	0.369185
0.634841	0.80884	0.784324
0.584005	0.738991	0.690132
0.99173	0.804366	0.864163
0.728814	0.866671	0.888092
0.987127	0.750164	0.745474
0.503825	0.758338	0.811233
0.218089	0.271816	0.199273
0.486426	0.929001	0.84258
0.733897	0.731727	0.830477
0.373608	0.659962	0.566785
0.352537	0.561095	0.671606
0.474272	0.806729	0.609964
0.323713	0.857652	0.844471
0.363066	0.645445	0.608594
0.1147	0.342937	0.310898
0.488435	0.71457	0.569071
1	0.943347	0.790351
0.427903	0.361024	0.502396
0.758982	1	0.955296
0.43175	0.665854	0.610524
0.269882	0.572845	0.547229
0.293409	0.51621	0.526485
0.309927	0.538641	0.417515
0.375828	0.532207	0.708404
0.542172	0.606177	0.660795
0.065157	0	0.00387
0.127077	0.0533	0.062639
0.115995	0.126386	0.137182
0.035368	0.054349	0.042857
0.086824	0.100813	0.051561
0	0.0654	0.051654
0.07212	0.088781	0.078547
0.103097	0.099301	0.084688
0.154197	0.092167	0.113577
0.128493	0.118465	0.150838
0.112595	0.1511	0.158149
0.105329	0.122675	0.115041
0.162555	0.089016	0.111602
0.195235	0.146682	0.14837
0.162622	0.165811	0.152006
0.162255	0.138136	0.11573
0.160722	0.205336	0.165352
0.154269	0.116113	0.134406
0.140201	0.068253	0.082297
0.266876	0.148129	0.189276
0.316824	0.149467	0.177578
0.178071	0.137916	0.13791
0.277651	0.221558	0.259948
0.197625	0.092678	0.109073
0.359213	0.267897	0.294048
0.260146	0.297795	0.33275
0.241286	0.201868	0.241042
0.260875	0.223771	0.233629
0.289533	0.218221	0.22904
0.322428	0.193826	0.224241
0.213809	0.180038	0.19521
0.208703	0.166353	0.155317
0.125865	0.027294	0
0.299088	0.214414	0.234206
0.084041	0.104333	0.122234
0.182857	0.170186	0.171504
0.258648	0.195701	0.189148
0.164789	0.146501	0.160898
0.094248	0.114224	0.128103
0.185675	0.143636	0.105063
0.206382	0.144331	0.110139
0.249125	0.184647	0.266975
0.20537	0.130398	0.123227
0.158121	0.130525	0.128699
0.024583	0.171666	0.08828
0.203118	0.063434	0.082379
0.114477	0.129073	0.108068
0.093145	0.09209	0.080992
0.044145	0.082359	0.070281
0.169139	0.111385	0.079984
0.310505	0.163769	0.191372
0.099823	0.115003	0.113125
0.198947	0.095211	0.091525
0.320697	0.131919	0.140737
0.243915	0.170643	0.182837
0.340507	0.146194	0.141342
0.093797	0.076246	0.083653
0.361338	0.137929	0.141255
0.012541	0.106493	0.066299
0.224976	0.125611	0.1148
0.119948	0.105259	0.129143
0.108059	0.052237	0.083586
0.355984	0.374901	0.345884
0.241693	0.304357	0.284624
0.555977	0.431965	0.386366
0.430155	0.357823	0.334666
0.13599	0.274232	0.18314
0.19739	0.333458	0.256449
0.409188	0.397803	0.330413
0.325404	0.300118	0.259894
0.405125	0.328885	0.248313
0.388448	0.386383	0.27709
0.159167	0.305735	0.145672
0.265832	0.393332	0.275581
0.171284	0.19443	0.206151
0.478069	0.388845	0.272101
0.250291	0.371741	0.243873
0.304144	0.382915	0.291498
0.34197	0.39963	0.274134
0.399838	0.41662	0.291223
0.377502	0.421954	0.366211
0.285027	0.363654	0.320464
0.166193	0.29976	0.178004
0.27784	0.444805	0.313864
0.341834	0.400897	0.274598
0.296784	0.206907	0.159049
0.594031	0.46322	0.403118
0.543608	0.48036	0.342075
0.394898	0.486144	0.467098
0.226945	0.395579	0.217055
0.602679	0.476016	0.37166
0.377656	0.463656	0.387578
0.344713	0.390989	0.332859
0.468504	0.503964	0.39148
0.330238	0.427822	0.307468
0.442862	0.507637	0.400599
0.217812	0.393672	0.307054
0.300739	0.216264	0.164749
0.460385	0.383622	0.268103
0.396813	0.356725	0.264915
0.244039	0.310043	0.205207
0.557339	0.520216	0.365798
0.205573	0.167226	0.118099
0.302527	0.180646	0.174808
0.430701	0.466794	0.337475
0.556838	0.465552	0.361466
0.342087	0.333189	0.222222
0.557716	0.443935	0.3893
0.161786	0.336189	0.251222
0.412573	0.362838	0.29426
0.528505	0.650182	0.483792
0.419392	0.556889	0.462626
0.492901	0.516389	0.399259
0.438225	0.361486	0.195696
0.284253	0.332926	0.276513
0.215099	0.310405	0.268874
0.320864	0.453893	0.361683
0.280027	0.428469	0.348804

## Sheet: Fig. 2a
Distance (nm)	SPHKAP	Kv2.1
-375.772	0.000299213	0.0193054
-355.46	0.000484931	0.0461698
-335.148	0.000861526	0.0947648
-314.836	0.0016921	0.148739
-294.524	0.004612	0.191247
-274.212	0.0124947	0.221776
-253.9	0.0274038	0.196796
-233.588	0.0608021	0.138106
-213.276	0.124782	0.0914228
-192.964	0.239963	0.0698984
-172.652	0.426956	0.0501241
-152.34	0.68806	0.0369054
-132.028	0.866747	0.0357735
-111.716	0.988496	0.0454262
-91.404	1	0.0596633
-71.092	0.870157	0.112732
-50.78	0.677103	0.291728
-30.468	0.483337	0.543582
-10.156	0.313193	0.825899
10.156	0.195278	1
30.468	0.115728	0.925708
50.78	0.0622156	0.782364
71.092	0.0312007	0.688829
91.404	0.014744	0.701917
111.716	0.00622672	0.633054
132.028	0.00378659	0.475031
152.34	0.00501439	0.382488
172.652	0.00606164	0.271509
192.964	0.00734103	0.185247
213.276	0.00781048	0.125162
233.588	0.00650014	0.090697
253.9	0.00592751	0.0493774
274.212	0.00516916	0.0322792
294.524	0.00272387	0.027405
314.836	0.00217187	0.0191053
335.148	0.000675808	0.01203
355.46	0.000386913	0.00792643
375.772	0.000299213	0.00680646

## Sheet: Fig. 2b
(pooled nnds)
0.123859
0.910343
0.160378
0.445466
0.362923
0.251149
0.270956
0.119854
0.30024
0.737667
0.496968
0.186574
0.373358
0.391625
0.3286
0.541053
0.365012
0.239708
0.0438292
0.340035
0.0759276
0.122886
0.170988
0.24984
0.366531
0.0926337
0.380533
0.642365
0.527902
0.187446
0.287703
0.00360555
0.369242
0.536407
0.004
0.353736
0.419315
0.406975
0.0919239
0.381184
0.171026
0.317855
0.183175
0.0233238
0.326153
0.21205
0.351454
0.231102
0.143377
0.0150333
0.191003
0.277683
0.243282
0.146731
0.313045
0.127016
0.0121655
0.328818
0.267172
0.533877
0.307041
0.310942
0.413038
0.0571402
0.34807
0.0643817
0.207473
0.324852
0.420024
0.797905
0.349857
0.305812
0.0434166
0.0989545
0.203924
0.16044
0.0172047
0.33432
0.35576
0.48668
0.365045
0.0846463
0.22272
0.727019
0.197669
0.0463249
0.784918
0.451717
0.334718
0.0852115
0.532632
0.358893
0.309018
0.275688
0.00781025
0.444119
0.601013
0.343036
0.657469
0.239008
0.844391
0.864919
0.413358
0.70167
0.319695
0.447371
0.538858
0.329803
0.287545
0.667701
0.0803617
0.307044
0.0992472
0.390346
0.160353
0.272066
0.523536
0.266833
0.243296
0.196947
0.111463
0.283989
0.252549
0.127142
0.0446542
0.476249
0.596548
0.289014
0.0604152
0.28817
0.448791
0.131046
0.10412
0.134462
0.266363
0.33965
0.51588
0.387372
0.0067082
0.386855
0.00632456
0.681812
0.0617171
0.162641
0.227982
0.160028
0.179744
0.416266
0.160462
0.293503
0.72141
0.154638
0.00806226
0.265347
0.182822
0.171406
0.101257
0.277723
0.33636
0.00860233
0.592035
0.0107703
0.284355
0.0653911
0.337429
0.0152315
0.003
0.615045
0.466092
0.258898
0.410912
0.0189737
0.366886
0.193023
0.002
0.386246
0.100319
0.341224
0.0692604
0.120652
0.520343
0.271936
0.150814
0.0072111
0.24671
0.229107
0.440883
0.0960469
0.172244
0.00761577
0.126716
0.0842912
0.173312
0.108167
0.641611
0.431422
0.411428
0.291247
0.282115
0.114634
0.263008
0.235262
0.125607
0.119708
0.0863539
0.0461736
0.361889
0.396467
0.392329
0.133004
0.39499
0.612883
0.304685
0.46359
0.142618
0.128752
0.0838153
0.321224
0.42248
0.193763
0.160639
0.203404
0.148084
0.214311
0.134302
0.0106301
0.0984937
0.176284
0.260931
0.324154
0.194487
0.742463
0.352206
0.233414
0.0854459
0.320755
0.268173
0.24424
0.210212
0.434732
0.479593
0.405622
0.0907855
0.181816
0.26323
0.178194
0.0104403
0.252034
0.206526
0.333098
0.329948
0.268002
0.151268
0.599684
0.0782304
0.281261
0.273607
0.008544
0.0742765
0.715545
0.349298
0.51947
0.210376
0.187302
0.0202485
0.002
0.303205
0.229172
0.274876
0.13369
0.00943398
0.140464
0.467823
0.403272
0.170309
0.078
0.535051
0.386943
0.0748131
0.0325576
0.309595
0.133417
0.18348
0.197365
0.234438
0.201817
0.471208
0.19703
0.156051
0.615968
0.00707107
0.164012
0.778621
0.568595
0.0652993
0.704642
0.545939
0.427242
0.471186
0.152086
0.57555
0.389272
0.385507
0.202386
0.210319
0.24969
0.380217
0.2895
0.177589
0.878171
0.591219
0.389344
0.0224722
0.261859
0.143224
0.242396
0.789446
0.556548
0.346771
0.0984784
0.0863713
0.158902
0.27012
0.197203
0.506961
0.0691809
0.505079
0.207617
0.254663
0.182603
0.220907
0.283933
0.634698
0.31152
0.00538516
0.112539
0.698813
0.471004
0.0835703
0.00316228
0.297532
0
0.47731
0.0734302
0.531753
0.237124
0.009
0.266177
0.0560803
0.22602
0.396162
0.48086
0.0432897
0.0252389
0.109877
0.169106
0.0597746
0.298074
0.24965
0.375213
0
0.328087
0.323025
0.411049
0.204025
0.398028
0.0582495
1.26864
0.40136
0.00223607
0.519758
0.411692
0.454314
0.442651
0.523944
0.274614
0.0151327
0.360694
0.634577
0.345303
0.376342
0.399532
0.283425
0.150097
0.404432
0.275264
0.175263
0.441816
0.043382
0.924838
0.187515
0.262551
0.247146
0.263865
0.155913
0.068884
0.349206
0.279508
0.553615
0.212269
0.0386005
1.03039
0.466104
0.0106301
0.306023
0.400862
0.274372
0.203295
0.14089
0.168621
0.248073
0.230868
0.118431
0.120104
0.00583095
0.16411
0.270559
0.41025
0.335149
0.0127279
0.162012
0.105802
0.203404
0.229334
0.498935
0.105721
0.881002
0.4061
0.358504
0.01
0.318
0.0459674
0.26466
0.110752
0.00360555
0.380505
0.0750267
0.137441
0.183848
0.134317
0.303424
0.212462
0.0067082
0.566697
0.175354
0.174244
0.36857
0.344772
0.131214
0.277406
0.274871
0.157156
0.003
0.138716
0.289062
0.0873155
0.601348
0.0072111
0
0.111158
0.011
0.119808
0.00894427
0.0961769
0
0.192855
0.350464
0.0238537
0.349382
0.565703
0.4247
0.0786448
0.0623618
0.341013
0.50832
0.349521
0.0743303
0.190434
0.0772787
0.532245
0.288212
0.199161
0.247032
0.143534
0.756625
0.00848528
0.25767
0.00316228
0.408589
0.0161245
0.115525
0.1853
0.554023
0.323938
0.464846
0.215523
0.245177
0.274758
0.00860233
0.0945304
0.32482
0.0761577
0.0130384
0.147231
0.0976934
0.512707
0.385095
0.435547
0.340001
0.120615
0.028178
0.447411
0.154738
0.190066
0.003
0.527941
0.00316228
0.0178045
0.42291
0.173012
0.910583
0.265801
0.288175
0.198769
0.442715
0.0587282
0.371053
0.069857
0.404328
0.234053
0.245748
0.338179
0.516435
0.375366
0.162086
0.0452217
0.005
0.369005
0.259307
0.108259
0.436807
0
0.147003
0.497454
0.459213
0.333542
0.0712811
0.770795
0.198134
0.206814
0.0680074
0.192263
0.51069
0.207099
0.198215
0.672644
0.387613
0.288922
0.33072
0.253032
0.00565685
0.271665
0.014
0.164438
0.0631585
0.220204
0.181662
0.382953
0.0477074
0.0607454
0.326291
0.380296
0.33097
0.0650692
0.366191
0.115261
0.20448
0.0829759
0.39186
0.235213
0.138423
0.243961
0.212624
0.0362491
0.255016
0.198698
0.00282843
0.161009
0.752629
0.524295
0.441018
0.205767
0.487403
0.143003
0.135181
0.0394081
0.133959
0.0351141
0.0992018
0.177609
0.17088
0.321697
1.08686
0.173519
0.942142
0.195167
0.191094
0.0531507
0.472073
0.00761577
0.231812
0.758633
0.817646
0.224154
0.257163
0.0779359
0.406753
0.544656
0.71332
0.397001
0.144803
0.350077
0.135204
0.315159
0.520862
0.269141
0.132322
0.04272
0.426195
0.762508
0.310413
0.352683
0.0466476
0.286393
0.002
0.211287
0.0131529
0.154923
0.247348
0.568378
0.652553
0.50028
0.0203961
0.304429
0.5201
0.0768505
0.25316
0.325615
0.00640312
0.240983
0.0277308
0.304948
0.455773
0.49973
0.113358
0.38544
0.149893
0.333768
0.0516624
0.262132
0.104623
0.532226
0.549444
0.0250799
0.824166
0.0734983
0.345358
0.169009
0.132201
0.456602
0.715313
0.121037
0.107912
0.294853
0.0360139
0.504643
0.263427
0.238833
0.387769
0.284903
0.176955
0.257661
0.337251
0.154548
0.00509902
0.01
0.222991
0.10519
0.0449222
0.217497
0.0113137
0
0.45444
0.289748
0.197773
0.337214
0.285175
0.369855
0.298886
0.125196
0.613306
0.0298329
0.0144222
0.24823
0.396718
0.296897
0.291172
0.386311
0.265089
0.009
0.253338
0.271544
0.423891
0.467351
0.593784
0.413484
0.192666
0.146441
0.133724
0.18474
0.09993
0.203039
0.515001
0.272443
0.0290689
0.389782
0.254751
0.246789
0.216906
0.227229
0.246073
0.320362
0.297486
0.168291
0.778306
0.429885
0.141905
0.0739797
0.164839
0.217221
0.737245
0.366546
0.230009
0.0361248
0.0106301
0.488984
0.28748
0.00632456
0.472798
0.00316228
0.0637024
0.459619
0.0557315
0.295462
0.237741
0.429572
0.124459
0.00282843
0.00538516
0.0886848
0.301007
0.339613
0.0272947
0.209304
0.295373
0.215035
0.038
0.216456
0.255838
0.279946
0.015
0.079404
0.0442945
0.28245
0.001
0.258801
0.141792
0.192388
0.174233
0.424991
0.272355
0.695667
0.0310161
0.256632
0.417494
0.0067082
0.406144
0.460179
0.370342
0.492062
0.0139284
0.483359
0.137931
0.180854
0.166111
0.01253
0.953244
0.413353
0.161895
0.0599083
0.203571
0.0242074
0.245703
0.254443
0.554171
0.345254
0.464663
0.450871
0.0908735
0.00316228
0.147363
0.0156205
0.445786
0.801012
0.232545
0.875754
0.0640078
0.182214
0.026
0.238027
0.394654
0.0831865
0.401031
0.0997246
0.250154
0.399765
0.165895
0.118004
0.143694
0.187449
0.389597
0.543236
0.0564624
0.187665
0.335936
0.121149
0.188566
0.140943
0.105119
0.0759605
0.152109
0.0961353
0.156205
0.0890505
0.166148
0.134239
0.360312
0.246138
0.073171
0.0178045
0.278442
0.139058
0.328562
0.108208
0.186038
0.166364
0.247814
0.106
0.220635
0.11957
0.15866
0.182571
0.165221
0.0625859
0.448259
0.0158114
0.132185
0.0521536
0.245375
0.293073
0.0444072
0.216749
0.374262
0.192842
0.340425
0.120652
0.0759276
0.440604
0.20787
0.296515
0.332339
0.0910055
0.520219
0.146605
0.168467
0.116812
0.129283
0.281668
0.148923
0.221714
0.269474
0.152266
0.125208
0.596212
0.117414
0.214308
0.0982344
0.249231
0.171353
0.143586
0.206197
0.170038
0.0822192
0.214672
0.248073
0.00632456
0.18129
0.0735459
0.0415933
0.213009
0.217265
0.0538516
0.331006
0.162388
0.254527
0.134848
0.392001
0.248212
0.193352
0.215745
0.0973499
0.144807
0.400712
0.156109
0.0623939
0.523997
0.0771622
0.207002
0.14611
0.139014
0.111086
0.215102
0.744514
0.118701
0.392506
0.353058
0.214742
0.289311
0.0116619
0.649354
0.774576
0.257158
0.312623
0.160953
0.227055
0.353239
0.0771038
0.297437
0.577294
0.260923
0.308526
0.596846
0.38103
0.134239
0.371856
0.100424
0.247524
0.185205
0.0715891
0.4347
0.279351
0.544772
0.214255
0.208432
0.419421
0.0997447
0.0147648
0.0965091
0.187641
0.194373
0.0396989
0.148933
0.279466
0.112446
0.074411
0.135181
0.573645
0.0183848
0.0557315
0.04272
0.211549
0.281789
0.296971
0.211981
0.233823
0.214441
0.184954
0.212078
0.312314
0
0.162779
0.322056
0.223
0.500141
0.210647
0.0291204
0.228397
0.215133
0.127016
0.362933
0.309622
0.00282843
0.23812
0.0536004
0.132774
0.431789
0.603258
0.165303
0.12627
0.099905
0.0133417
0.070859
0.21868
0.275409
0.666461
0.323262
0.00316228
0.505004
0.195576
0.621136
0.0940479
0.275231
0.256164
0.238302
0.117209
0.463441
0.398288
0.0192354
0.0540093
0.1947
0.258519
0.534183
0.0850882
0.158114
0.377327
0.374638
0.0377359
0.336482
0.159625
0.140014
0.178732
0.290243
0.138192
0.091526
0.19101
0.305773
0.0944299
0.113719
0.143283
0.528346
0.266511
0.121606
0.199201
0.179354
0.124487
0.147003
0.201675
0.0480521
0.253653
0.149
0.358737
0.201777
0.191408
0.324575
0.0822982
0.0565862
0.079712
0.0360555
0.523209
0.05
0.244264
0.0842912
0.270542
0.109041
0.215232
0.261658
0.259679
0.14073
0.118119
0.0907855
0.127142
0.0657647
0.119252
0.0622656
0.199249
0.280922
0.0895879
0.234555
0.211237
0.112721
0.0415933
0.0558032
0.00141421
0.402856
0.397062
0.279866
0.393407
0.090377
0.202089
0.271597
0.0725603
0.155955
0.355421
0.197995
0.226771
0.128888
0.0114018
0.162265
0.0962081
0.0697711
0.220118
0.164305
0.01
0.364022
0.225967
0.0401622
0.34831
0.22484
0.379306
0.011
0.179805
0.0859127
0.207002
0.246376
0.354203
0.111485
0.202062
0.0938616
0.0252389
0.09
0.168908
0.220111
0.228055
0.24805
0.0579741
0.11957
0.479538
0.41242
0.281952
0.238732
0.105537
0.192427
0.0790253
0.121511
0.23821
0.317397
0.256704
0.359134
0.233465
0.152201
0.166373
0.269833
0.157207
0.212151
0.149215
0.206194
0.0863134
0.0945939
0.31226
0.127016
0.218037
0.21456
0.0965401
0.123649
0.122528
0.389371
0.0926499
0.138654
0.182321
0.0767919
0.371981
0.559328
0.0361386
0.331435
0.0648845
0.516632
0.442055
0.156285
0.231458
0.162361
0.42787
0.128413
0.247952
0.327075
0.239604
0.164201
0.208396
0.154146
0.306922
0.379886
0.0729178
0.132095
0.26
0.144
0.303165
0.0816088
0.0474131
0.157064
0.0894707
0.215604
0.166388
0.378048
0.425536
0.0310161
0.124145
0.105816
0.216899
0.00806226
0.0693397
0.254527
0.204919
0.009
0.005
0.0612046
0.0523927
0.141792
0.260204
0.00223607
0.0820061
0.0547083
0.0931933
0.114039
0.219939
0.008
0.14624
0.354356
0.347485
0.422604
0.00921954
0.0392046
0.662012
0.14073
0.263883
0.319412
0.005
0.200192
0.36773
0.220465
0.343227
0.00412311
0.267591
0.198829
0.267591
0.411127
0.155116
0.010198
0.0627694
0.278173
0.226632
0.0679779
0.34821
0.290078
0.26833
0.079404
0.107703
0.164396
0.263372
0.198497
0.108503
0.079555
0.184545
0.117784
0.548689
0.0386005
0.347635
0.0783135
0.25005
0.00583095
0.37388
0.300222
0.187182
0.252517
0.185809
0.357351
0.373591
0.18843
0.170003
0.261197
0.119101
0.309416
0.218009
0.322442
0.306472
0.196115
0.0727805
0.352278
0.0465188
0.00223607
0.142443
0.341084
0.422314
0.0434166
0.203836
0.205361
0.263746
0.0966023
0.475429
0.353058
0.101119
0.0359026
0.250799
0.233122
0.130384
0.0142127
0.180205
0.148973
0.269474
0.510701
0.145671
0.132699
0.346764
0.312021
0.212002
0.31932
0.246564
0.277656
0.178
0.0178885
0.004
0.215139
0.124064
0.157927
0.148661
0.586345
0.129283
0.273468
0.159101
0.216208
0.359707
0.171732
0.157
0.0834865
0.0813019
0.149576
0.192211
0.0346554
0.0568595
0.347472
0.196413
0.00223607
0.163221
0.253158
0.116499
0.297644
0.0478017
0.231918
0.455334
0.129031
0.0547814
0.176105
0.227009
0.21587
0.277157
0.0761577
0.20906
0.0141421
0.175787
0.173566
0.162015
0.264518
0.25583
0.21346
0.035609
0.465112
0.296966
0.0715681
0.119403
0.13568
0.4514
0.346508
0
0.153838
0.261444
0.352298
0.111005
0.0381182
0.0170294
0.0224722
0.155955
0.215928
0.306444
0.152118
0.21496
0.0620967
0.107019
0.131046
0.151921
0.229055
0.19898
0.280145
0.116349
0.297271
0.28137
0.14
0.24272
0.0965194
0.177133
0.12832
0.450289
0.335574
0.434115
0.20201
0.239075
0.463643
0.335037
0.159138
0.0841487
0.0306757
0.380518
0.069857
0.210874
0.163893
0.144028
0.0964624
0.253852
0.0145602
0.106231
0.0142127
0.2722
0.239201
0.115261
0.0785175
0.491302
0.156438
0.323039
0.243797
0.27012
0.445028
0.219939
0.343
0.114856
0.0689638
0.00424264
0.246045
0.23342
0.134792
0.156579
0.204083
0.178059
0.0363456
0.319102
0.035171
0.349412
0.129097
0.186043
0.0601415
0.140121
0.213806
0.145066
0.0358469
0.268062
0.004
0.286514
0.0914002
0.196291
0.167586
0.12791
0.329844
0.188876
0.00141421
0.225036
0.0585491
0.116825
0.342126
0.359518
0.421296
0.0181108
0.252248
0.150336
0.421587
0.316057
0.013
0.106254
0.247923
0.00707107
0.404605
0.379759
0.359518
0.366706
0.248942
0.0838153
0.603703
0.180712
0.21191
0.0433244
0.398964
0.180544
0.171397
0.0420595
0.159298
0.0156205
0.115763
0.547951
0.539023
0.0771622
0.193807
0.336309
0.015
0.00447214
0.0517397
0.543625
0.373739
0.100449
0.0100499
0.126921
0.208319
0.270296
0.523695
0.0394462
0.0912414
0.113323
0.392674
0.210381
0.0303645
0.0261725
0.0860523
0.352619
0.271892
0.00806226
0.386246
0.0702282
0.219693
0.185607
0.282837
0.128445
0.013
0.0522015
0.31323
0.198816
0.216813
0.0437379
0.370871
0.183611
0.104661
0.210867
0.376161
0.227985
0.20923
0.0717008
0.131046
0.100578
0.150562
0.464039
0.259017
0.24473
0.16819
0.316623
0.0192354
0.474861
0.0134536
0.206526
0.0761643
0.168941
0.0867698
0.176505
0.0630079
0.240019
0.301347
0.452557
0.351511
0.0563028
0.228537
0.0299666
0.0111803
0.120652
0.194641
0.176139
0.0264008
0.105948
0.177924
0.0151327
0.0962601
0.310904
0.168582
0.447139
0.121754
0.233944
0.0850882
0.0152971
0.480763
0.0143178
0.16876
0.0474342
0.157003
0.0888144
0.0948683
0.0926499
0.120104
0.16411
0.252745
0.130908
0.205682
0.234446
0.406971
0.329029
0.120308
0.28137
0.0668431
0.104062
0.11414
0.329261
0.271621
0.451602
0.212002
0.274201
0.217904
0.206197
0.193546
0.0332866
0.00948683
0.00707107
0.41431
0.271162
0.195921
0.172052
0.149255
0.0596657
0.305805
0.31204
0.103947
0.361487
0.319789
0.00824621
0.259048
0.415389
0.310517
0.0664078
0.0891572
0.16311
0.353142
0.352102
0.281603
0.0366197
0.567508
0.35141
0.25006
0
0.221759
0.450282
0.321492
0.335519
0.243994
0.105005
0.255738
0.21772
0.346162
0.110259
0.0376431
0.195801
0.0330151
0.495768
0.128798
0.117346
0.440478
0.229334
0.002
0.157277
0.201556
0.757095
0.088193
0.268955
0.433761
0.15101
0.081
0.172192
0.334527
0.119436
0.169446
0.137768
0.17789
0.147078
0.360225
0.223913
0.388928
0.251589
0.251018
0.220635
0.266177
0.217037
0.0680074
0.227431
0.107517
0.391082
0.0834086
0.18554
0.183134
0.159831
0.0336006
0.245204
0.0760066
0.160153
0.162496
0.007
0.240008
0.275136
0.167839
0.312418
0.391261
0.00894427
0.205477
0.393368
0.285328
0.485774
0.285007
0.481627
0.0737564
0.138924
0.0660681
0.346446
0.00860233
0.00282843
0.19451
0.135912
0.212984
0.210202
0.184068
0.134618
0.224129
0.482895
0.0834865
0.124342
0.0764853
0.0274591
0.190759
0.21095
0.458939
0.0178045
0.167335
0.00989949
0.131746
0.23947
0.212002
0.154984
0.338492
0.378107
0.237034
0.313045
0.158221
0.517397
0.217313
0.368978
0.311642
0.250154
0.0650692
0.0818413
0.0726223
0.211085
0.398589
0.0465725
0.326888
0.146123
0.0538516
0.195801
0.035
0.310266
0.364012
0.246951
0.448232
0.229924
0.077201
0.0756637
0.465382
0.287016
0.371797
0.411005
0.189024
0.356786
0.183619
0.330784
0.268302
0.380489
0.413069
0.0549181
0.277824
0.370385
0.189737
0.519501
0.3722
0.0978621
0.0503587
0.00894427
0.0885268
0.23197
0.109275
0.0804487
0.35203
0.176105
0.0367967
0.22283
0.124724
0.182584
0.208127
0.0280179
0.0348281
0.19757
0.317448
0.127315
0.184765
0.365579
0.148071
0.153026
0.0830241
0.188958
0.328184
0.0558032
0.176777
0.215845
0.176377
0.0875557
0.246418
0.101213
0.117835
0.263059
0.378229
0.0390128
0.133843
0.195888
0.124808
0.111683
0.135912
0.0883629
0.104695
0.338754
0.0152315
0.13132
0.171759
0.0414367
0.342476
0.13288
0.0667083
0.154185
0.330606
0.124619
0.0536004
0.0630317
0.0770065
0.0116619
0.174413
0.060208
0.150685
0.0165529
0.535381
0.00141421
0.23551
0.19962
0.130015
0.14624
0.189771
0.250511
0.165194
0.24168
0.267526
0.351172
0.214979
0.3023
0.117004
0.010198
0.21942
0.294269
0.367022
0.234009
0.0067082
0.0840119
0.378344
0.119206
0.192169
0.187971
0.341533
0.0805233
0.241994
0.0107703
0.133147
0.0540093
0.235077
0.320551
0.311174
0.163982
0.168582
0.358022
0.41025
0.0224722
0.247808
0.259677
0.0208087
0.378761
0.136945
0.0814371
0.157544
0.483128
0.338378
0.115974
0.0246982
0.455563
0.215379
0.0970824
0.218488
0.0734098
0.181604
0.020025
0.176386
0.20782
0.128226
0.264379
0.141485
0.16261
0.371489
0.0172627
0.156416
0.0143178
0.0202485
0.0407185
0.0120416
0.132004
0.224982
0.237693
0.226
0.0774919
0.278352
0.0170294
0.257148
0.146031
0.0941754
0.002
0.118072
0.240187
0.0161245
0.222623
0.0679559
0.15632
0.371722
0.236034
0.172722
0.217002
0.165846
0.00608276
0.176695
0.126669
0.305188
0.157003
0.0190263
0.246175
0.167287
0.317855
0.331409
0.143544
0.196787
0.142706
0.13132
0.281514
0.409093
0.001
0.385332
0.189003
0.212511
0.153688
0.184196
0.191802
0.179613
0.146113
0.136066
0.173277
0.188064
0.102396
0.076243
0.320383
0.275683
0.235128
0.193186
0.200062
0.32722
0.467736
0.380927
0
0.0513517
0.0162788
0.509966
0.224511
0.184784
0.274758
0.353171
0.0690652
0.353171
0.0226716
0.193166
0.105683
0.112446
0.0342053
0.226716
0.019105
0.391931
0.329257
0.106254
0.360673
0.108157
0.3197
0.13909
0.456952
0.294376
0.190518
[truncated: 2,864 more rows]

## Sheet: Fig. 2c
Distance (nm)	SPHKAP	RI
-274.212	0	0
-253.9	4.3749e-10	1.69005e-06
-233.588	4.45932e-08	5.07015e-06
-213.276	1.87603e-06	8.45024e-06
-192.964	1.12562e-05	0.000174075
-172.652	0.000317049	0.000892346
-152.34	0.00104307	0.00197398
-132.028	0.00436364	0.00742776
-111.716	0.0227393	0.0231807
-91.404	0.0656591	0.057945
-71.092	0.162577	0.113052
-50.78	0.311777	0.25478
-30.468	0.514446	0.467964
-10.156	0.75112	0.65223
10.156	0.99491	0.955893
30.468	1	1
50.78	0.781767	0.810706
71.092	0.497264	0.400509
91.404	0.315385	0.17567
111.716	0.192739	0.0663969
132.028	0.146508	0.0314822
152.34	0.0953754	0.0138161
172.652	0.0730994	0.00678385
192.964	0.0452104	0.00262465
213.276	0.0275589	0.000741931
233.588	0.0168167	9.80228e-05
253.9	0.00871415	1.85905e-05
274.212	0.00271837	0

## Sheet: Fig. 2d
(pooled nnds)
0.001
0.001
0.001
0.001
0.001
0.00141421
0.00141421
0.00141421
0.00141421
0.002
0.00223607
0.00282843
0.00316228
0.00316228
0.00360555
0.00412311
0.00412311
0.00424264
0.00509902
0.00509902
0.00538516
0.00565685
0.00640312
0.0067082
0.0072111
0.00761577
0.00761577
0.00761577
0.00761577
0.00806226
0.00806226
0.00806226
0.00824621
0.00860233
0.00921954
0.00948683
0.00984886
0.00989949
0.01
0.0104403
0.0110454
0.0113137
0.0120416
0.0121655
0.01253
0.0126491
0.0126491
0.0127279
0.0127279
0.013
0.013
0.0131529
0.0136015
0.0136015
0.0138924
0.0138924
0.0140357
0.0143178
0.0147648
0.0147648
0.0148661
0.015
0.0152643
0.0152643
0.0152971
0.0158114
0.0158114
0.016
0.0160312
0.0160312
0.0161555
0.0161555
0.0162788
0.0164924
0.0176918
0.0181108
0.0182483
0.0184391
0.0186011
0.018868
0.018868
0.019
0.019105
0.019105
0.0192094
0.0192354
0.0192354
0.0194165
0.0196977
0.0198494
0.0201246
0.0201246
0.0206155
0.021095
0.0216333
0.0219317
0.0220227
0.0221359
0.0224722
0.0224722
0.0226716
0.0228035
0.0232594
0.0232594
0.0232594
0.0233452
0.0233452
0.0236008
0.0238537
0.0241868
0.0241868
0.0243516
0.0244131
0.0245153
0.0245153
0.025
0.0250599
0.0250799
0.0250799
0.0252389
0.025318
0.0254951
0.0256125
0.0256125
0.0257099
0.0260768
0.0270185
0.0270185
0.0270185
0.0271662
0.0272029
0.0275862
0.0277849
0.0280179
0.0282843
0.0288444
0.0291204
0.0291204
0.0291548
0.0291548
0.0292062
0.0294279
0.0300832
0.0304138
0.0311448
0.031241
0.031257
0.0316228
0.0319061
0.0320156
0.03228
0.032573
0.0326956
0.0330151
0.0333766
0.0334215
0.033541
0.0337343
0.0338378
0.0339559
0.0341321
0.0344819
0.0346699
0.0347131
0.0350143
0.0350571
0.0354401
0.0360139
0.0361248
0.0362353
0.0362353
0.0363456
0.0364005
0.0364005
0.0366197
0.0366879
0.0367696
0.0368917
0.0374833
0.0375899
0.037855
0.0382099
0.0384187
0.0386264
0.038833
0.0388973
0.0389102
0.0391152
0.0392173
0.0394462
0.0395601
0.0396232
0.0396232
0.0398121
0.0398121
0.0402616
0.0404475
0.0404599
0.0406079
0.0408044
0.0408044
0.0408534
0.0410122
0.0410366
0.0412311
0.0420476
0.0420595
0.0420595
0.04219
0.0423792
0.0424264
0.0424382
0.04272
0.0429418
0.0429418
0.0430116
0.0430465
0.0430465
0.0432666
0.0432666
0.0432897
0.0440114
0.0440454
0.0441022
0.0444185
0.0445533
0.044643
0.0447772
0.0447772
0.044911
0.0449444
0.0451221
0.0451774
0.04531
0.0453431
0.0455412
0.045607
0.0456508
0.045793
0.0460977
0.0460977
0.0461411
0.0461736
0.0462385
0.0462385
0.0463897
0.0466154
0.0466476
0.0468722
0.0468722
0.047
0.0472969
0.0473814
0.0475395
0.047676
0.0481664
0.0483735
0.0483735
0.0483839
0.0483839
0.0485077
0.0487647
0.0490408
0.0492544
0.0493964
0.0493964
0.0495177
0.0496488
0.0496488
0.0500899
0.0500899
0.0501199
0.0501597
0.0502195
0.0502494
0.0502494
0.0502892
0.0503289
0.050448
0.0504777
0.0505371
0.0505668
0.0506063
0.0509117
0.0509215
0.0509608
0.0509608
0.051
0.0510882
0.0510882
0.0511566
0.051264
0.0513128
0.0516236
0.0518556
0.0518941
0.0520384
0.0521728
0.0523927
0.0526118
0.052811
0.053
0.0530094
0.0530377
0.0530848
0.0532541
0.0534509
0.0534883
0.053535
0.0536004
0.0536004
0.0536656
0.0537587
0.054037
0.0541295
0.0541479
0.054231
0.0544885
0.0545619
0.0545711
0.0547814
0.0549181
0.0554437
0.0554707
0.0555698
0.0555788
0.0557584
0.0557853
0.0559017
0.0559732
0.0560089
0.0560357
0.0560803
0.0562228
0.0565685
0.0565685
0.0566127
0.0566127
0.0567274
0.0573062
0.0573062
0.0573847
0.0574891
0.0574891
0.0575587
0.0575674
0.0575674
0.0576281
0.0578014
0.0581893
0.0582151
0.0582495
0.058258
0.058258
0.0583095
0.0584637
0.0586686
0.0587282
0.0590762
0.0590931
0.0591354
0.0592284
0.059439
0.0594811
0.0596825
0.0600833
0.0601332
0.060208
0.0604401
0.0605392
0.0606053
0.0607454
0.060803
0.0608276
0.0608358
0.0608769
0.061
0.0610082
0.0610737
0.0610737
0.0611882
0.0612209
0.0612209
0.0612699
0.0614003
0.0614003
0.0614003
0.0614003
0.0614654
0.0615224
0.0616604
0.0617171
0.0618142
0.0618466
0.0619839
0.0622254
0.0622896
0.0622896
0.0623618
0.0623699
0.0626259
0.0626418
0.0627694
0.0628172
0.0629682
0.0629682
0.0630635
0.0631585
0.0632851
0.0636003
0.0636553
0.0637024
0.0637809
0.0637887
0.0640312
0.0640312
0.064195
0.064195
0.064195
0.064195
0.0642028
0.0642028
0.0644127
0.0644981
0.0646297
0.0646607
0.064846
0.0648845
0.0648999
0.065215
0.0652534
0.065307
0.065437
0.065437
0.0657647
0.0657647
0.0658027
0.0658559
0.0658635
0.0660076
0.0660379
0.0662873
0.0662873
0.0663099
0.0663099
0.0663099
0.0663702
0.0663702
0.0664078
0.0664831
0.0666108
0.0666408
0.0666483
0.0667083
0.067082
0.0671193
0.0672681
0.0673573
0.067624
0.0679412
0.0680074
0.0680294
0.0682422
0.0684105
0.0684251
0.0685055
0.068542
0.068593
0.0687968
0.0690652
0.0692026
0.0692315
0.0692965
0.0693109
0.0693758
0.0694262
0.0695701
0.0697711
0.0698355
0.069857
0.07
0.0700071
0.0700071
0.0700928
0.0706612
0.0707107
0.0707672
0.0708025
0.0708308
0.0708378
0.0708378
0.071
0.0711126
0.0711688
0.0713092
0.0714213
0.0716101
0.0720069
0.072111
0.072111
0.0721249
0.0722011
0.0724224
0.0725672
0.0726705
0.0727186
0.0727186
0.0727805
0.0728354
0.0728972
0.0729178
0.0729452
0.0729452
0.0730068
0.0731095
0.0731642
0.0731642
0.073171
0.0733485
0.0733485
0.0734983
0.0734983
0.0736614
0.0736817
0.0736817
0.0737564
0.0740068
0.0740945
0.0742496
0.0743303
0.0746324
0.0747262
0.0747329
0.0749466
0.0749533
0.0751665
0.0751665
0.0751864
0.0752728
0.0753127
0.075505
0.0755381
0.0755844
0.0755844
0.0756902
0.07571
0.0758024
0.0758024
0.0759276
0.0759276
0.0760066
0.0760066
0.0760263
0.0761577
0.0762758
0.0763217
0.0766551
0.076844
0.076844
0.0770065
0.0770779
0.0774661
0.0776209
0.0778974
0.0779359
0.0780064
0.0781089
0.0781857
0.0782943
0.0784474
0.078492
0.0786003
0.0786448
0.0787718
0.0787909
0.0788162
0.0788543
0.0788543
0.0790253
0.0790569
0.0790569
0.0792023
0.0792275
0.0793095
0.0794796
0.079511
0.0796994
0.0799812
0.08005
0.0801561
0.0802808
0.080399
0.0804114
0.0805233
0.0806226
0.0807775
0.0807775
0.0809938
0.081
0.0810062
0.0810494
0.0814371
0.0814985
0.0815843
0.0816333
0.0818352
0.082
0.0820061
0.0820366
0.0821523
0.082201
0.0822253
0.08228
0.0823286
0.0824621
0.0827587
0.0828613
0.0828734
0.0832166
0.0832166
0.0832406
0.0835464
0.0837257
0.0837735
0.0840773
0.0841487
0.0841724
0.0842912
0.084309
0.0843801
0.0844038
0.0844038
0.0844038
0.0844334
0.0845813
0.0845991
0.0846936
0.0846936
0.0846936
0.0847172
0.0847231
0.0848528
0.0848764
0.0849058
0.085
0.0850059
0.0852877
0.0853288
0.08544
0.0854751
0.0856154
0.085703
0.085703
0.085703
0.0859127
0.0859127
0.0860058
0.0860349
0.0861278
0.0861278
0.0861626
0.0862148
0.086267
0.086267
0.0863308
0.0863481
0.0868217
0.0868389
0.0869253
0.086977
0.086977
0.0870057
0.0870919
0.0871149
0.0872067
0.0873212
0.0873613
0.087367
0.0874643
0.0874643
0.0876413
0.0876584
0.0878009
0.0880057
0.0880057
0.0881022
0.088295
0.0885664
0.0886172
0.0888369
0.0888426
0.0888651
0.0890898
0.0891067
0.0894427
0.089493
0.0898721
0.0900056
0.0900278
0.0900278
0.0900278
0.0902109
0.0902109
0.0902718
0.0903549
0.0904268
0.0904268
0.090471
0.0904765
0.0904765
0.0905097
0.0906973
0.090802
0.090824
0.0910055
0.0911811
0.0913017
0.0916788
0.0917061
0.0919239
0.0919239
0.0920054
0.092228
0.092228
0.0923959
0.0928924
0.0928924
0.0929139
0.0929624
0.0930376
0.0931343
0.0931719
0.0933488
0.0933488
0.0933809
0.0935201
0.0936002
0.0936056
0.0936216
0.0936483
0.093723
0.093723
0.0937443
0.0937443
0.0938136
0.0940053
0.0941329
0.0941541
0.0942019
0.0942444
0.0943663
0.0943663
0.0943716
0.0945569
0.0946414
0.0946414
0.0948103
0.0948262
0.0948472
0.094921
0.0950158
0.095268
0.0952943
0.0955249
0.0956922
0.0957079
0.0957706
0.0958801
0.095901
0.095901
0.095901
0.095901
0.0960469
0.0961041
0.0961769
0.096566
0.0966644
0.0970824
0.0970979
0.0974526
0.0975141
0.0977446
0.0980816
0.0982497
0.0984937
0.0986002
0.0988989
0.0990202
0.0990202
0.0990454
0.0992824
0.099368
0.0994032
0.0994636
0.0997046
0.100499
0.100717
0.100846
0.100881
0.10102
0.101074
0.101533
0.101533
0.101637
0.101637
0.101651
0.101823
0.101833
0.101872
0.102181
0.102357
0.102391
0.102416
0.10245
0.10265
0.102883
0.102903
0.103044
0.103078
0.103078
0.10316
0.103247
0.103368
0.103368
0.103619
0.10373
0.10374
0.104202
0.104403
0.104403
0.104561
0.104652
0.104657
0.104738
0.104738
0.105262
0.105323
0.105323
0.105342
0.105394
0.105437
0.105513
0.106019
0.106042
0.106104
0.106174
0.106231
0.106254
0.106254
0.106254
0.106508
0.106532
0.106532
0.106621
0.106677
0.106738
0.106888
0.107005
0.107019
0.107042
0.107079
0.107168
0.107224
0.107424
0.10749
0.10749
0.107541
0.107564
0.107708
0.107935
0.107935
0.10806
0.108167
0.108227
0.108784
0.108812
0.108894
0.109018
0.109073
0.109179
0.109225
0.109343
0.10959
0.109604
0.109713
0.109786
0.110023
0.110027
0.110309
0.110309
0.110436
0.11086
0.111005
0.111005
0.111018
0.11136
0.1114
0.111665
0.111759
0.11183
0.112058
0.112112
0.112254
0.112259
0.112294
0.112401
0.112539
0.11273
0.11304
0.113053
0.113217
0.113406
0.113811
0.113877
0.113886
0.114022
0.114127
0.11418
0.114337
0.114586
0.114756
0.114948
0.114978
0.115
0.115169
0.115412
0.115624
0.115694
0.115871
0.115948
0.116211
0.116503
0.116726
0.117184
0.117388
0.117427
0.117686
0.117686
0.117958
0.118258
0.118423
0.118663
0.11868
0.118849
0.118878
0.119
0.119038
0.119101
0.119331
0.119407
0.119633
0.119641
0.119708
0.119754
0.119854
0.119887
0.119942
0.120104
0.120216
0.121
0.121037
0.121149
0.121491
0.121495
0.121594
0.121672
0.121828
0.122188
0.122188
0.123045
0.123065
0.123065
0.123065
0.123102
0.12313
0.123227
0.123458
0.123907
0.123944
0.123988
0.124036
0.12431
0.124531
0.125
0.125016
0.125016
0.125176
0.125228
0.125252
0.125256
0.12532
0.125399
0.125674
0.125897
0.126063
0.126099
0.126127
0.126372
0.126491
0.126531
0.126574
0.126811
0.127047
0.127138
0.12744
0.127472
0.127475
0.127664
0.127883
0.128133
0.128226
0.128281
0.128316
0.128363
0.1286
0.128798
0.128845
0.129016
0.129016
0.129139
0.129248
0.129259
0.129341
0.129468
0.129541
0.129692
0.12985
0.129877
0.129958
0.130035
0.130146
0.130177
0.13025
0.13025
0.130392
0.130817
0.130863
0.130908
0.131015
0.1314
0.131674
0.131795
0.131883
0.132098
0.132231
0.132503
0.132575
0.133207
0.13366
0.133825
0.133959
0.134063
0.134402
0.134417
0.13448
0.13448
0.134659
0.134852
0.135015
0.135074
0.135074
0.135359
0.13544
0.135591
0.135768
0.135857
0.135915
0.135915
0.135978
0.136528
0.136528
0.136561
0.136693
0.136858
0.136883
0.136945
0.137
0.137528
0.137713
0.137928
0.137975
0.138058
0.138221
0.138224
0.138398
0.138409
0.1386
0.138683
0.138708
0.138852
0.139014
0.139176
0.139388
0.139703
0.139818
0.139843
0.139846
0.139989
0.140207
0.140428
0.140431
0.140801
0.140943
0.140982
0.141014
0.14106
0.141421
0.141428
0.141481
0.14151
0.141891
0.142014
0.142046
0.142285
0.142562
0.142636
0.142706
0.142706
0.142773
0.14279
0.143028
0.143108
0.143136
0.143265
0.143339
0.14345
0.143558
0.14368
0.14368
0.143892
0.144
0.144028
0.144031
0.144201
0.144461
0.144499
0.1449
0.145344
0.145499
0.145671
0.145691
0.145774
0.14588
0.146014
0.146103
0.146123
0.146291
0.146349
0.146349
0.146578
0.146874
0.146986
0.147031
0.147122
0.147272
0.14734
0.147489
0.147526
0.147557
0.147628
0.147648
0.147801
0.147801
0.148098
0.148122
0.148189
0.148192
0.148246
0.148489
0.148556
0.1486
0.148661
0.148758
0.148977
0.149013
0.14905
0.149121
0.149215
0.149335
0.149626
0.149696
0.149753
0.149907
0.149913
0.149967
0.15003
0.150073
0.150233
0.150426
0.150443
0.150572
0.150615
0.150712
0.150748
0.150765
0.150841
0.15103
0.151053
0.151288
0.151327
0.15138
0.15142
0.151476
0.151611
0.151648
0.151855
0.151954
0.15199
0.15221
0.153
0.153708
0.153769
0.153942
0.154117
0.154156
0.154159
0.154159
0.154467
0.154625
0.154693
0.155048
0.155052
0.155206
0.155293
0.155589
0.155589
0.155724
0.155724
0.155769
0.155801
0.155913
0.155926
0.15608
0.156115
0.15616
0.156218
0.156237
0.156311
0.156387
0.156464
0.156474
0.156605
0.15708
0.157471
0.157547
0.158028
0.158373
0.158398
0.158521
0.158534
0.158673
0.159063
0.159101
0.159154
0.159248
0.159327
0.159615
0.159962
0.160031
0.160328
0.160702
0.160702
0.160863
0.160975
0.161047
0.161059
0.161059
0.161124
0.161276
0.161697
0.161966
0.162
0.162099
0.162114
0.162265
0.162373
0.162607
0.163083
0.163233
0.163322
0.163368
0.163368
0.163371
0.163417
0.163625
0.163768
0.163933
0.163954
0.164469
0.164514
0.165024
0.165052
0.165076
0.165424
0.165605
0.16568
0.165738
0.165895
0.166048
0.166337
0.166433
0.166571
0.166571
0.166652
0.16676
0.166817
0.166868
0.167108
0.167171
0.167287
0.167299
0.167362
0.167386
0.167598
0.167601
0.16772
0.16772
0.167869
0.168015
0.168074
0.168074
0.168134
0.168238
0.168241
0.168297
0.168345
0.168505
0.168573
0.16876
0.169068
0.169296
0.169296
0.169366
0.169594
0.169664
0.169853
0.170176
0.170344
0.170394
0.170426
0.170426
0.170488
0.170532
0.170532
0.170558
0.170836
0.170848
0.17095
0.171231
0.171327
0.171432
0.17147
0.171479
0.171511
0.171956
0.172186
0.172235
0.172285
0.172627
0.172861
0.173118
0.173173
0.173185
0.173217
0.173358
0.173416
0.173557
0.173566
0.173738
0.173925
0.173968
0.174244
0.174428
0.174806
0.174951
0.17514
0.175163
0.175328
0.175454
0.175866
0.176045
0.176162
0.176173
0.176465
0.176511
0.176567
0.176695
0.176777
0.176782
0.177003
0.177102
0.177341
0.177553
0.177553
0.177654
0.17771
0.177725
0.177792
0.1778
0.177815
0.177868
0.178135
0.178239
0.17844
0.178466
0.178533
0.179067
0.179109
0.179471
0.179622
0.179622
0.179744
0.179778
0.179847
0.18
0.180006
0.180025
0.180114
0.180136
0.180369
0.180427
0.180469
0.18051
0.180801
0.180923
0.181069
0.181135
0.181221
0.18129
0.181618
0.18164
0.181816
0.181838
0.181893
0.182011
0.182044
0.182165
0.182236
0.18228
0.18228
0.182584
0.182781
0.183003
0.183098
0.183306
0.183439
0.183469
0.183535
0.1836
0.183657
0.183698
0.183848
0.183861
0.183883
0.184174
0.184361
0.184391
0.184459
0.184589
0.184946
0.184968
0.185054
0.185162
0.185267
0.1853
0.185529
0.185626
0.185723
0.185723
0.186011
0.186132
0.186172
0.186188
0.186196
0.186507
0.18651
0.186657
0.187072
0.18711
0.187182
0.187451
0.187515
0.187523
0.187537
0.187619
0.187723
0.187808
0.187883
0.188048
0.188175
0.188215
0.188282
0.188322
0.188322
0.188661
0.188693
0.188958
0.189082
0.189156
0.189233
0.189307
0.189423
0.189528
0.189644
0.189771
0.190074
0.190118
0.19016
0.190213
0.190373
0.190536
0.190541
0.190646
0.190665
0.190707
0.190717
0.19078
0.19083
0.19094
0.191003
0.191442
0.191552
0.191659
0.191846
0.19188
0.191943
0.192003
0.192003
0.192052
0.192052
0.192317
0.19238
0.192481
0.192629
0.192754
0.192855
0.192938
0.193003
0.193127
0.193145
0.193238
0.193311
0.193311
0.193507
0.193569
0.193621
0.193776
0.19401
0.194077
0.194209
0.19424
0.194487
0.194487
0.19461
0.194743
0.194743
0.194795
0.194918
0.194982
0.195003
0.19501
0.195021
0.195167
0.195243
0.19587
0.196023
0.196148
0.196217
0.196308
0.19637
0.196499
0.196512
0.196596
0.196705
0.196759
0.197
0.197266
0.197307
0.197314
0.197327
0.197396
0.197881
0.198305
0.198645
0.198708
0.198736
0.198759
0.198806
0.198862
0.198927
0.199123
0.199123
0.199462
0.199462
0.199565
0.199565
0.20034
0.20036
0.200385
0.200562
0.201002
0.20101
0.20104
0.201159
0.201341
0.2014
0.2014
0.201556
0.201804
0.202072
0.202092
0.202092
0.202181
0.202181
0.202233
0.202406
0.20241
0.202485
0.202714
0.202786
0.2028
0.202941
0.203022
0.203246
0.203295
0.203335
0.203531
0.203652
0.204296
0.204362
0.204377
0.204414
0.204658
0.204707
0.204978
0.205061
0.205105
0.205185
0.205205
0.206155
0.206177
0.206497
0.206635
0.206649
0.206712
0.20693
0.207155
0.207511
0.207576
0.207711
0.207928
0.208062
0.208096
0.208147
0.208197
0.208346
0.208471
0.208504
0.208655
0.208926
0.209022
0.209308
0.20939
0.209411
0.209418
0.209876
0.21
0.21
0.210642
0.210801
0.210877
0.210889
0.210924
0.211021
0.211038
0.211178
0.211322
0.211419
0.211606
0.211606
0.211625
0.211981
0.212144
0.212207
0.21225
0.21284
0.212927
0.212941
0.213002
0.213002
0.213216
0.213357
0.213712
0.213785
0.213825
0.214149
0.214234
0.214441
0.214581
0.214709
0.214758
0.214933
0.214972
0.215035
0.215035
0.215037
0.215081
0.215288
0.215337
0.215604
0.21578
0.215801
0.215863
0.216005
0.216234
0.216301
0.216601
0.216622
0.216749
0.216834
0.216933
0.217037
0.217044
0.217338
0.217702
0.217706
0.21792
0.218037
0.218048
0.218277
0.218979
0.219046
0.219082
0.2191
0.219107
0.219246
0.219545
0.219593
0.219911
0.219939
0.219966
0.219968
0.220193
0.22022
0.220227
0.220554
0.22107
0.221097
0.221109
0.221382
0.2214
0.221822
0.221923
0.222194
0.2222
0.222308
0.22232
0.222623
0.22265
0.22283
0.223009
0.2236
0.223618
0.223636
0.223652
0.223725
0.223806
0.223833
0.223877
0.223987
0.224018
0.224056
0.224223
0.22427
0.224397
0.224404
0.224522
0.224544
0.224611
0.224878
0.225056
0.225062
0.225078
0.22508
0.225178
0.225858
0.225887
0.226119
0.226356
0.226418
0.22655
0.226559
0.226753
0.22691
0.227055
0.227161
0.227178
0.227297
0.227337
0.227407
0.227431
0.227466
0.227466
0.227502
0.227563
0.227607
0.227702
0.228107
0.228116
0.228162
0.22853
0.228543
0.228561
0.228561
0.22865
0.228825
0.228849
0.22895
0.229059
0.229105
0.229401
0.22973
0.229941
0.229965
0.230054
0.230256
0.230361
0.230673
0.230829
0.230868
0.231138
0.231277
0.231311
0.231607
0.231631
0.231836
0.23189
0.231899
0.231976
0.232108
0.232131
0.232499
0.232551
0.232648
0.232699
0.232723
0.233
0.233071
0.233071
0.233403
0.233418
0.2336
0.233754
0.233788
0.234009
0.234088
0.234182
0.234344
0.234472
0.23448
0.234566
0.234719
0.234764
0.234968
0.235009
0.235281
0.235306
0.235372
0.235468
0.235595
0.235733
0.23579
0.235805
0.235869
0.236178
0.236611
0.236814
0.23684
0.236856
0.236907
0.237118
0.237261
0.237261
0.237592
0.237609
0.237861
0.237952
0.23817
0.238321
0.238321
0.238321
0.238472
0.238533
0.238533
0.238533
0.238925
0.239266
0.239353
0.239477
0.239508
0.239616
0.239633
0.23971
0.239727
0.239794
0.240052
0.240142
0.240154
0.240441
0.24052
0.241
0.241081
0.24135
0.24135
0.241495
0.241665
0.24182
0.241853
0.241961
0.242043
0.242052
0.242217
0.242627
0.242695
0.242893
0.243002
0.243115
0.243288
0.243477
0.243559
0.243994
0.24418
0.244377
0.244518
0.244724
0.24473
0.244812
0.244984
0.24499
0.24512
0.245131
0.245153
0.245204
0.245277
0.24566
0.245782
0.246175
0.246546
0.246611
0.246662
0.246911
0.24713
0.24733
0.247427
0.247588
0.247631
0.247631
0.247631
0.247631
0.247776
0.248091
0.248091
0.248204
0.248212
0.248453
0.248574
0.248582
0.248685
0.248709
0.248793
0.248847
0.248888
0.248966
0.249088
0.249323
0.249435
0.249447
0.249562
0.24957
0.24973
0.249826
0.24984
0.249928
0.25014
0.25045
0.25045
0.250458
0.250503
0.250503
0.250539
0.250799
0.25089
0.250976
0.251098
0.251199
0.25134
0.251754
0.251829
0.251849
[truncated: 1,973 more rows]

## Sheet: Fig. 2e
Distance (nm)	SPHKAP	VAPs
-253.9	0.0556855	1.44102e-05
-233.588	0.06742	1.84551e-05
-213.276	0.064776	9.55621e-05
-192.964	0.0806371	0.000103146
-172.652	0.121409	3.31181e-05
-152.34	0.174413	4.80339e-06
-132.028	0.259652	2.5281e-07
-111.716	0.35761	1.10326e-08
-91.404	0.469431	5.08148e-05
-71.092	0.588486	0.0155225
-50.78	0.765083	0.326738
-30.468	0.960069	1
-10.156	1	0.851887
10.156	0.909423	0.286484
30.468	0.774998	0.036757
50.78	0.607904	0.00178939
71.092	0.435798	1.89607e-05
91.404	0.30138	1.80228e-07
111.716	0.216601	1.26405e-06
132.028	0.166905	2.27529e-06
152.34	0.135857	1.26405e-06
172.652	0.115076	1.91655e-07
192.964	0.0987457	1.01124e-06
213.276	0.0815216	2.93259e-05
233.588	0.0663907	0.000106433
253.9	0.0553078	0.000161545

## Sheet: Fig. 2f
(pooled nnds)
1.50312
1.27598
1.37503
0.886012
1.31093
1.45692
1.5179
0.836714
1.76182
0.721108
1.58017
1.59015
1.54909
1.53076
1.04874
1.26224
1.2522
1.15692
1.18512
1.09255
0.896202
1.09163
1.23397
1.70507
0.746995
1.09737
1.6755
1.49104
1.03712
0.665168
0.472631
1.00908
0.294333
0.782354
0.716863
0.440533
1.01923
0.847978
0.456711
0.337267
1.31545
1.23039
1.04735
0.660803
0.64479
0.755499
0.710944
0.983761
1.02138
1.18855
0.769556
0.892612
0.883233
0.254169
1.18504
0.643506
0.503727
0.674685
1.00595
1.302
1.07521
1.33656
1.34081
0.569607
0.514106
0.0627694
0.417221
0.650361
1.02584
0.235128
1.0107
0.214756
0.758902
1.18867
1.09026
0.57592
0.704194
0.175328
0.438135
0.361072
0.428299
0.667701
1.22835
0.028
0.336244
0.364001
0.623254
0.878996
0.195788
0.754451
1.1692
0.403886
1.2338
0.190042
0.537443
0.550129
0.218552
1.21243
0.455686
0.731134
1.28984
0.516614
1.05256
0.210098
0.381425
0.708003
0.678976
0.20448
0.470541
0.847544
0.568823
0.902441
0.247887
0.269007
0.391216
0.451143
0.256813
0.875822
1.06673
0.809642
1.25542
0.554676
0.998181
0.45467
1.00997
0.385053
1.05208
1.5431
0.766035
1.41422
0.882499
1.25961
0.0299666
1.40159
0.774448
1.30608
0.735807
0.457797
1.23168
1.20053
0.792357
0.62476
1.44817
0.815245
1.18228
0.791344
1.04652
0.627619
0.919081
1.21911
1.36668
0.643232
1.14133
0.446445
0.406807
0.290477
1.4073
0.627836
0.619585
1.17125
1.28326
0.217113
0.590425
1.19722
0.317101
0.749963
1.20176
0.37919
0.492468
1.21928
1.07551
0.607119
1.15938
1.19946
1.02058
0.9324
1.34767
1.2611
0.787488
0.54743
0.486418
0.729932
0.839297
1.09155
1.02823
1.09384
1.12867
0.870642
0.956772
0.288461
0.326559
0.691115
0.746561
1.24815
0.679276
0.695035
1.57839
0.566167
1.12666
0.852324
1.05845
0.783368
1.13748
1.2575
1.2654
1.03637
0.570435
0.523651
0.817592
0.527603
1.04355
0.689734
0.909992
1.39707
0.484373
1.05608
0.873725
0.745531
0.449088
0.941429
0.837447
1.78801
0.532166
1.0827
0.952259
0.275835
0.683441
0.743059
1.01967
1.29
0.25173
0.725209
1.07471
0.887384
1.58946
1.18297
0.522389
0.256907
0.633537
0.919994
0.411672
1.38552
0.835646
0.748828
0.149121
0.749867
1.63793
0.268693
0.341059
1.42465
0.238849
1.12969
0.865009
0.559057
0.333024
1.06865
0.74106
0.820274
1.40017
0.139463
1.03741
0.336693
0.991182
1.48721
0.893928
0.208751
0.234787
1.16799
0.267081
0.87184
1.19888
0.727465
0.205995
1.52414
1.40818
0.486212
0.425776
0.238422
0.369835
1.3309
0.971815
0.886384
1.01171
0.813792
0.698314
1.84329
1.55704
1.07594
1.24675
0.861548
1.7264
0.564227
0.625694
1.16097
1.47862
0.998818
1.31579
0.73926
1.02664
2.05823
1.9756
2.0379
1.47405
0.690142
1.22811
1.39699
1.0972
1.21222
0.913694
1.84852
0.812839
0.959857
1.01185
0.991598
0.886467
1.12843
0.914219
2.20385
0.690329
0.67551
0.902602
0.961699
0.95644
0.970295
1.03178
1.89497
1.67451
0.79684
1.0999
1.28982
0.904171
0.66827
1.07541
2.0633
1.38876
1.49423
1.97798
2.29979
1.34644
0.56
1.454
1.13122
2.05833
0.641814
2.03337
1.34907
0.713631
1.31572
2.28413
2.24554
1.81381
1.89908
0.989219
1.36973
1.26332
1.12895
2.31307
0.957249
0.145715
0.936591
2.36381
2.29812
1.5165
2.33109
1.33496
1.41019
0.403243
0.709035
2.52181
0.775539
0.962299
0.673648
0.831685
1.60904
0.956817
2.08305
0.642216
0.142468
2.72905
1.43687
1.63756
1.04834
0.943443
0.618146
2.52504
0.826575
0.88619
0.959401
1.41621
1.48103
0.929351
0.957747
1.20417
0.863122
0.795312
1.61441
0.706576
0.993228
0.995301
1.68591
1.22484
0.511434
1.58494
2.71711
0.426138
0.466255
0.767156
2.86246
2.7651
1.03484
0.897295
1.81238
0.689627
1.02211
1.26888
1.49709
0.464182
0.451008
2.77213
2.9544
2.90633
2.91173
2.35131
0.810443
1.32741
1.66037
3.25684
0.767441
1.68072
2.05346
0.558474
0.580486
1.01427
3.14712
2.35166
0.614509
1.53991
0.456637
0.800926
0.339165
0.564278
0.551453
0.871069
2.91584
1.58072
0.735201
3.14261
0.440883
0.475732
1.23223
1.08018
0.815724
0.658125
0.714217
0.681175
3.51009
0.396234
2.98644
1.01435
0.571584
3.30495
0.240308
0.916548
0.778579
1.23039
2.05448
0.886955
0.130173
0.38955
1.35456
0.581808
2.28615
0.804366
0.105309
1.11703
0.924913
0.254786
0.527971
0.567459
3.4476
0.952297
0.389718
1.08866
0.259731
0.766857
0.303356
0.75761
3.60607
2.9033
0.285112
0.247693
0.80984
0.722056
2.57476
0.820519
3.26259
2.37385
3.32388
1.0628
0.481773
1.5457
0.752012
0.569123
0.39365
0.392869
0.422966
0.828443
2.65789
0.721339
0.650195
0.0662873
3.61587
1.56143
0.604035
0.81205
0.984124
0.484883
0.181648
0.880911
2.93974
2.94044
0.650959
2.89948
1.09337
0.26556
1.24038
3.00417
1.16321
1.61252
2.24338
0.653449
3.11261
2.67449
3.01256
2.77417
1.03347
0.660803
0.788641
1.09687
0.88202
0.808884
0.621779
2.86945
0.662602
2.69306
1.25276
0.696676
1.31128
2.92617
0.930523
0.670935
1.25782
2.46409
0.798957
0.822908
0.238663
3.11015
1.49176
1.24885
2.85924
0.442974
2.71664
1.0757
0.833265
3.10144
2.61483
1.11835
1.45624
1.10647
1.4012
1.78715
0.550706
0.217083
1.5948
1.59269
1.22267
0.416049
1.00406
0.850811
0.664248
2.40515
1.57996
1.40325
1.05002
2.51875
2.42453
0.34213
0.413793
2.62582
1.36585
0.37211
2.8072
1.59635
1.07678
0.709322
0.815481
1.03826
1.14499
0.793945
0.637348
0.515155
1.41748
1.77485
0.934975
1.7637
2.17597
0.982102
2.29464
1.00982
0.633064
1.75014
1.51804
1.62277
0.289995
1.54251
2.52654
0.819323
1.92075
1.4531
0.907159
2.0489
1.30911
2.02863
1.55624
0.807387
2.5469
2.07562
1.78983
0.720287
1.38835
2.17282
0.916081
0.874794
0.683942
1.86359
1.09076
0.598094
1.81471
0.437357
0.751775
1.90617
1.74753
0.34027
1.88408
1.37488
1.61326
0.485507
1.21506
1.76525
1.94854
1.13442
2.27272
2.0952
0.599371
0.340147
2.28752
2.16184
0.89847
1.18045
1.8718
0.500009
1.15152
1.14102
1.82867
1.99317
1.73311
1.77785
1.66583
1.48145
2.39824
1.3675
0.485687
1.14544
1.68413
1.47502
1.93585
0.589422
1.54636
1.56946
1.59105
0.878465
1.67884
1.55157
0.717787
1.58914
2.14226
0.715545
0.934561
0.528675
1.57545
1.46288
0.328258
1.84928
0.565099
1.65269
0.833505
1.99739
0.728923
0.760022
2.42469
2.2274
1.41101
0.782368
0.356501
0.756844
1.18605
1.13159
0.360913
0.288669
1.23885
0.0460435
1.17614
2.34761
0.227693
1.36096
1.48874
1.6769
0.64397
0.787966
0.455774
1.14169
2.25824
1.05837
2.48724
0.291027
0.530096
0.883698
0.721168
0.97233
2.09757
1.04694
0.3
1.04017
2.14559
0.962837
1.2609
0.674425
1.50379
0.801531
0.735674
0.963693
0.833625
1.38196
1.35562
1.36085
0.620707
1.20441
0.619112
0.744108
1.31939
2.13983
0.511473
1.21263
1.52488
0.964677
0.437293
0.67537
0.949211
1.35437
0.892509
1.03034
0.558656
0.48656
0.422195
0.677481
1.17958
1.47722
0.691148
0.758327
0.662333
0.538015
1.22269
0.0715681
0.443822
0.929628
0.351639
1.91863
0.537587
0.329874
1.13833
0.973966
0.708907
1.05653
0.752277
0.715936
0.982805
0.913618
1.01533
0.419395
1.03946
1.85791
1.10862
1.3334
1.79922
0.849306
1.51452
0.766854
0.883082
0.916125
0.769556
0.663399
0.444946
0.910666
0.373472
0.997333
0.629222
1.18008
0.769025
0.78832
0.332415
0.931749
0.289171
0.806311
0.761428
0.734213
1.32069
0.474305
0.572647
0.843991
1.65509
0.80405
0.685377
1.21509
0.699477
0.769601
0.401603
0.84202
1.52618
1.60357
0.785346
0.887419
0.618773
0.99889
0.723316
0.823777
1.07907
0.884028
0.250128
0.205
1.21148
0.484051
0.505751
0.156263
1.11057
1.30623
0.266443
0.672634
0.217442
0.965499
1.42085
1.32908
0.801016
1.04737
0.950064
0.679645
0.383416
1.25759
0.917379
0.892584
0.549004
0.758869
0.701046
0.10538
0.758871
0.465192
1.18427
1.338
0.567523
0.438292
0.452244
0.844396
0.742511
1.16725
1.15999
1.19053
0.349092
0.576351
0.997205
1.14399
0.403863
0.697243
0.822289
0.696925
0.908248
0.482685
0.962416
1.28472
0.313337
0.908323
1.13589
0.762947
1.0727
0.253665
0.627083
0.861002
1.06525
0.0571402
0.983598
0.602993
0.762989
0.106513
0.805089
0.595189
1.04786
0.802036
0.888257
0.552073
0.689849
1.12571
0.754497
0.273337
0.424265
0.584269
0.672521
0.536799
0.635051
1.10841
0.860063
0.770343
0.346983
0.765444
1.00591
0.99392
0.351283
0.623354
0.579843
0.0223607
0.697244
1.09728
0.350344
0.738664
0.542059
0.635324
0.729269
0.303205
0.536218
0.780509
0.612047
0.401011
0.374318
0.722032
0.340641
0.258132
0.768053
0.628702
0.885757
0.0743303
0.230376
0.696072
0.831775
0.268067
0.681836
0.20025
0.475733
0.714194
0.683078
0.567015
0.149402
0.269409
0.552226
0.656209
0.73878
0.452585
0.369001
0.513408
0.343431
0.734646
0.638562
0.398529
0.25
0.585062
0.755932
0.632083
0.94768
0.637158
0.899041
0.923957
0.669949
0.263002
0.683282
0.64277
0.702109
0.49108
0.494587
0.530903
0.58274
0.711765
0.582743
0.458923
0.75977
0.714866
0.396945
0.611768
0.679815
0.530317
1.07684
0.724498
0.934465
0.75413
0.259754
0.993758
1.15771
0.191269
0.926094
0.218673
0.482421
0.56117
1.05823
0.82409
0.847503
0.56403
0.80826
0.286175
0.425776
0.552045
0.977018
0.766637
0.0917878
0.664713
0.840424
0.958429
0.529502
0.131034
1.06939
1.03017
0.522157
0.749305
0.317002
0.895811
0.944617
0.89025
0.849351
0.215188
0.933656
0.550145
0.735164
0.331119
0.666065
0.939721
0.8413
0.445202
0.585773
1.06658
0.517904
1.04683
0.780417
0.277088
1.04977
0.141209
1.23219
0.452479
0.317416
0.715989
0.551705
0.690746
0.454616
0.567155
0.731207
0.619414
0.430768
1.01871
0.655747
0.339242
0.37423
1.08167
0.337469
0.553058
0.567226
1.00933
0.856114
0.802118
0.596594
0.911339
0.554196
0.745376
0.648198
1.38759
0.78957
0.940056
0.552381
0.815552
0.259717
0.86044
0.731197
1.01753
0.224804
0.437453
0.530632
0.540829
0.148529
0.429504
0.464182
1.52681
1.42791
0.620492
0.818565
0.412535
0.581414
1.04303
0.551757
0.197436
0.727518
0.51225
0.682528
0.591274
0.75112
0.953517
0.384022
1.07601
0.575684
0.971149
1.08544
0.676471
0.303595
0.37764
0.440454
0.219529
0.426488
1.08075
0.695406
0.415714
0.63607
0.885499
0.442651
0.374767
1.18801
0.373805
0.491232
0.489396
0.201658
0.932245
0.607988
0.571909
0.571484
0.663204
1.33866
1.04328
0.318713
0.64813
1.7674
0.443361
0.718411
0.798924
1.26395
0.357526
1.01972
0.736052
0.672625
0.644064
0.542219
0.691229
0.57882
1.33179
1.70102
0.310517
0.775436
0.532824
1.26289
0.232108
1.14051
0.762455
0.163835
0.946299
0.980337
0.719457
0.252002
0.997459
0.506448
0.20617
1.20071
0.535235
0.372787
0.452482
1.31739
1.59579
0.493301
0.804227
1.27697
0.681648
1.50819
0.776197
0.427327
0.448559
1.35872
0.775095
0.334612
0.542351
1.58136
1.47626
0.456838
1.12319
1.6241
0.522034
0.119507
1.40504
0.459462
0.874867
1.32746
1.58084
1.03432
1.12809
0.653184
0.495084
0.602051
0.730064
1.633
1.23287
1.41504
1.54129
1.16395
0.552001
1.33271
0.0823772
0.606321
0.437293
1.62245
1.06513
1.48109
1.18517
0.257381
0.094541
0.411263
1.10524
0.336434
0.292036
0.671232
0.407001
0.675457
1.31003
0.474031
0.473711
0.440284
1.47229
0.272802
0.794899
1.08983
1.19685
0.747452
0.141227
0.83006
1.03159
0.924011
0.969705
0.735435
0.795274
0.671039
0.71819
1.0471
1.15422
1.16276
0.86351
0.494647
1.16339
0.881419
0.843234
1.35561
0.0596657
0.104995
0.436033
0.207369
0.825034
0.523139
0.459315
0.221199
0.731509
0.386919
0.671191
0.441264
0.583614
1.28608
0.855627
0.924578
0.689749
0.386172
1.20587
0.919959
1.14166
0.547883
0.78113
0.934607
0.886143
0.751081
0.4912
0.654352
1.03178
0.709231
0.57759
0.714071
1.04065
1.00131
0.300042
0.327905
0.878368
0.740802
0.210602
0.802667
0.898952
0.882236
0.71369
0.128798
0.370697
0.464725
0.282023
0.949989
0.981005
0.437833
0.779564
0.855169
0.873341
0.609139
0.508206
0.367448
0.851815
0.872631
0.391051
0.557345
0.38517
0.365757
0.523955
0.781064
0.928612
0.351638
0.864454
0.267711
0.759824
0.819259
0.927035
0.365218
0.616257
0.558252
0.650308
0.802981
0.711079
0.286416
0.394167
0.417642
0.883272
0.484087
0.147092
0.964708
0.384361
0.443888
0.140089
0.406695
0.421541
0.944742
0.241901
0.23971
0.306726
0.780618
0.536345
0.60731
0.627925
0.328343
0.949092
0.164305
0.339308
0.354934
0.54289
0.712853
0.321602
0.716381
0.466683
0.53528
0.605287
0.459814
1.13827
0.624309
0.303995
0.939124
1.21815
0.595685
0.456177
0.330492
0.254136
0.584077
0.524077
0.295611
0.692221
0.345951
0.442159
0.69663
0.241696
0.993727
0.422623
0.148946
0.469601
0.460717
0.416541
0.190263
0.640176
1.26195
0.964276
0.953732
0.482676
0.484586
0.0288444
0.409802
0.633184
0.253314
0.865075
0.727932
0.635541
0.341716
0.40461
0.510737
0.743507
0.229452
0.420171
0.997706
0.355039
0.229706
0.161555
0.296971
0.484175
0.582893
0.345068
0.823469
0.947831
0.46992
0.442459
0.824866
0.197205
0.623712
0.300508
0.315527
0.870873
1.3132
0.207509
1.25614
0.566128
0.94823
1.28753
0.697829
0.277146
0.481583
0.868394
0.45618
0.308224
0.79933
0.58057
0.224183
0.382047
0.779391
0.343903
0.319331
0.337356
0.984111
0.855937
0.438799
0.891823
0.74819
0.722051
1.44726
0.672102
0.828266
0.692486
0.940773
0.408832
0.466725
0.777589
0.987691
0.635935
0.877052
0.198366
0.396427
0.488185
0.430308
1.27623
1.51521
0.547584
0.630825
0.799173
0.925201
0.563288
0.0886172
0.363407
0.719253
1.36969
0.474381
1.04361
0.723633
0.796656
1.24955
0.433872
0.252982
0.335219
0.287628
0.395774
0.451536
0.483468
0.864792
0.20016
1.42814
0.630607
0.884719
0.51024
0.814978
0.767839
0.469465
0.940931
1.04305
0.589678
0.59785
0.949148
0.336719
0.522529
0.560022
0.903649
0.675296
1.49758
1.35057
0.962524
1.21688
0.937361
0.654671
0.909189
0.336583
0.44804
0.713
0.915123
0.599308
1.01511
0.380802
0.779657
0.542758
0.220484
0.181069
0.506764
1.1747
0.627682
0.492306
0.333294
0.867065
0.358232
0.627611
0.834974
0.659242
0.968241
0.328466
0.025
1.12933
0.0693758
0.322833
0.58133
1.34086
1.39965
0.22934
0.166087
0.553716
0.257389
1.27682
0.943581
0.614142
0.328824
0.407149
0.586069
1.19305
0.507075
0.640202
0.225942
0.449419
1.1789
0.730236
0.667083
0.463897
0.386743
0.363233
0.575918
1.15005
0.292166
1.25636
0.365203
0.913004
1.36032
0.478357
0.719111
1.05753
0.614876
0.831685
0.585844
0.611945
0.776043
0.913315
1.19482
1.29091
0.449908
0.939831
0.670126
0.264441
1.18081
0.497025
1.05709
1.02529
0.205828
0.789079
0.473263
0.686466
0.852219
1.03185
0.290642
0.841666
1.30235
0.402952
0.966147
0.666675
1.06573
0.578122
1.00763
0.401908
0.886379
0.134082
0.335431
0.708922
0.680498
1.12549
0.340847
0.88782
0.425823
1.10512
0.913186
0.426175
0.930072
1.16335
1.05246
0.917209
1.00151
1.13412
1.13883
0.815096
0.586775
0.945199
0.947861
0.940962
1.28185
0.753165
1.04857
1.2579
0.450458
1.12839
0.445001
0.266413
0.871884
0.978354
1.65437
1.2599
1.09564
1.50392
0.214182
0.677822
1.02194
1.0046
1.13362
0.547613
1.09709
1.20739
1.57901
0.222625
0.472019
0.828782
1.12806
0.207041
1.37357
0.78845
0.998113
0.929249
1.53265
1.0245
1.07291
1.50488
0.867756
1.3462
0.904815
0.964283
0.845327
0.833821
1.09108
1.06254
1.15101
0.706261
1.05975
1.72629
0.472671
0.373729
0.626978
0.123406
0.991956
1.1605
0.710248
0.397575
0.57816
0.589261
0.681106
0.34
0.596695
0.438211
0.686477
0.604325
1.15693
0.371393
0.524505
1.24679
0.3127
0.79539
0.863959
0.760985
0.585212
0.159138
0.321139
0.546114
0.47894
0.584898
0.158345
0.410797
0.189381
1.00355
0.738389
0.458298
0.672947
0.793418
0.304818
0.37997
0.203931
0.907683
0.623785
0.715902
0.106733
0.553372
0.66533
0.50561
0.491863
0.239852
0.0755844
0.0390512
0.667856
1.07529
0.382688
1.34183
0.0822982
1.83497
0.291606
0.245277
0.893486
0.709493
0.461112
0.509907
0.24001
0.546527
1.38243
0.701314
0.15331
0.75156
0.431116
0.129066
0.0759276
0.665086
0.37088
0.839447
0.390978
1.81854
0.464941
0.391005
1.63631
1.90023
0.768357
0.69716
0.247413
1.81071
0.347036
0.252018
0.252945
1.16138
0.742597
0.213063
0.63281
1.17134
0.516934
0.338018
0.224589
1.67508
1.52211
1.48476
0.389197
0.657189
0.312618
0.457301
0.675316
0.28445
0.458246
0.534001
0.603464
0.654037
0.510961
0.266813
0.587388
1.01888
0.438912
0.162865
0.475232
1.35361
0.577585
1.33522
0.542075
0.915188
0.680943
1.15679
0.792086
0.727266
0.770748
0.441022
0.500373
0.643009
1.19164
0.0931933
0.663218
0.177088
0.191366
1.3745
1.48762
0.74889
0.740082
0.082134
0.614916
0.335276
0.530043
0.747011
1.45338
0.74595
0.447362
0.25006
0.255
0.58485
0.47617
1.39375
0.595806
0.727946
0.690395
0.266113
0.384853
1.26297
1.61796
1.1626
0.499341
0.377414
1.61757
0.714083
1.38962
0.891768
0.444005
0.508693
0.754891
1.76533
0.220731
1.48341
0.357022
1.07154
0.716978
0.350954
0.813881
0.223647
0.657888
0.418629
0.902756
0.31987
0.410863
1.2986
1.56599
1.47809
0.417279
1.22315
1.00218
0.496771
0.578538
0.161969
0.650692
1.1243
0.311589
0.358208
0.776032
1.63063
0.654047
0.259031
0.623482
1.10808
0.761232
0.592943
0.274418
0.51738
1.13869
0.826569
0.91642
0.778807
0.971314
0.670759
0.076243
0.584391
0.297968
0.417465
0.8786
0.2768
0.578253
0.46401
0.46218
0.235716
0.733841
0.531121
1.51509
0.749192
0.424349
0.952631
0.120814
0.238399
0.854527
0.69137
0.465242
0.532376
1.07423
0.830591
0.913493
0.691759
0.65407
1.12956
0.549409
0.785611
1.44892
0.828012
0.278625
0.215502
1.19747
0.949769
0.402177
1.4107
0.941491
0.794844
1.06253
0.75777
1.60076
0.617593
0.93967
0.432256
0.132061
0.489565
0.837497
0.594226
1.28473
0.390913
0.774195
1.04639
0.186818
1.70174
0.761982
0.976692
0.517942
1.11709
0.385488
0.332663
0.403927
1.40807
0.94584
0.483895
1.41652
1.07203
0.941311
1.13321
0.323798
0.563848
0.594993
0.620646
1.33013
0.314682
1.28719
0.101139
0.37039
0.786695
0.972619
1.17255
0.469391
1.4559
0.204088
0.654249
1.12418
0.223365
1.34629
0.22272
1.14203
0.626381
0.476424
1.1832
0.448496
0.627223
0.202608
0.385157
0.730733
0.737478
0.273585
0.613946
1.2253
1.18035
1.27703
[truncated: 5,141 more rows]

[truncated: 55 more sheets: Fig. 2g, Fig. 2h, Fig. 4c, Fig. 4d, Fig. 4e, Fig. 4f, Fig. 5c, Fig. 5d, Fig. 5f, Fig. 6b, Fig. 6c, Fig. 6d, Fig. 6e, Fig. 6f, Fig. 7c, Fig. 8b, Fig. 8c, Fig. 8d, Fig. 8e, Fig. 8f …]
